# Supplementary material for: The CLIP-170 N-terminal domain binds directly to both F-actin and microtubules in a mutually exclusive manner
Source: J Biol Chem. 2022 Mar 10;298(5):101820. doi: 10.1016/j.jbc.2022.101820 (PMC9062740; doi:10.1016/j.jbc.2022.101820)
Supplement: CLIP-170 [file mmc2.zip]

Archive with 2 entries (2 files):
- CLIPalign.aln
- __MACOSX/._CLIPalign.aln
