# Supplementary material for: The CLIP-170 N-terminal domain binds directly to both F-actin and microtubules in a mutually exclusive manner
Source: J Biol Chem. 2022 Mar 10;298(5):101820. doi: 10.1016/j.jbc.2022.101820 (PMC9062740; doi:10.1016/j.jbc.2022.101820)
Supplement: CLIP-170 [file mmc2.zip › CLIPalign.aln]

CLUSTAL

Homsap574/1-705  ------------------------------------------------------------
Thasir589/1-704  ------------------------------------------------------------
Singra571/1-715  ------------------------------------------------------------
Salsal523/1-707  ------------------------------------------------------------
Singra573/1-714  ------------------------------------------------------------
Susscr508/1-703  ------------------------------------------------------------
Gekjap558/1-702  ------------------------------------------------------------
Larcro513/1-704  ------------------------------------------------------------
Musmus529/1-704  ------------------------------------------------------------
Bostau562/1-704  ------------------------------------------------------------
Poefor532/1-725  ------------------------------------------------------------
Poeret542/1-725  ------------------------------------------------------------
Orenil521/1-727  ------------------------------------------------------------
Poelat538/1-725  ------------------------------------------------------------
Auslim598/1-727  ------------------------------------------------------------
Notfur520/1-721  ------------------------------------------------------------
Xenlae578/1-716  ------------------------------------------------------------
Ictpun577/1-718  ------------------------------------------------------------
Hapbur517/1-723  ------------------------------------------------------------
Punnye518/1-723  ------------------------------------------------------------
Mayzeb516/1-723  ------------------------------------------------------------
Auslim594/1-679  ------------------------------------------------------------
Gekjap560/1-673  ------------------------------------------------------------
Singra330/1-693  ------------------------------------------------------------
Orylat555/1-680  ------------------------------------------------------------
Takrub535/1-689  ------------------------------------------------------------
Cynsem556/1-671  ------------------------------------------------------------
Xenlae581/1-661  ------------------------------------------------------------
Krymar350/1-670  ------------------------------------------------------------
Mayzeb549/1-672  ------------------------------------------------------------
Cynsem507/1-672  ------------------------------------------------------------
Gekjap559/1-672  ------------------------------------------------------------
Galgal583/1-701  ------------------------------------------------------------
Gekjap557/1-701  ------------------------------------------------------------
Loxafr572/1-702  ------------------------------------------------------------
Cypvar533/1-702  ------------------------------------------------------------
Anocar580/1-702  ------------------------------------------------------------
Promuc584/1-699  ------------------------------------------------------------
Musmus526/1-694  ------------------------------------------------------------
Ictpun576/1-697  ------------------------------------------------------------
Thasir590/1-701  ------------------------------------------------------------
Galgal582/1-700  ------------------------------------------------------------
Notfur522/1-701  ------------------------------------------------------------
Krymar575/1-776  ------------------------------------------------------------
Esoluc505/1-772  ------------------------------------------------------------
Sinrhi327/1-850  ------------------------------------------------------------
Krymar566/1-778  ------------------------------------------------------------
Susscr422/1-804  ------------------------------------------------------------
Krymar564/1-758  ------------------------------------------------------------
Pygnat567/1-758  ------------------------------------------------------------
Auslim596/1-758  ------------------------------------------------------------
Cluhar597/1-764  ------------------------------------------------------------
Orenil537/1-759  ------------------------------------------------------------
Stepar593/1-760  ------------------------------------------------------------
Poefor587/1-1144 ------------------------------------------------------------
Musmus40/1-1140  ------------------------------------------------------------
Poefor142/1-1279 ------------------------------------------------------------
Xentro120/1-1150 ------------------------------------------------------------
Punnye137/1-1219 ------------------------------------------------------------
Mayzeb372/1-877  ------------------------------------------------------------
Musmus276/1-854  ------------------------------------------------------------
Thasir259/1-875  ------------------------------------------------------------
Musmus99/1-1099  ------------------------------------------------------------
Thasir438/1-1000 ------------------------------------------------------------
Poelat588/1-1051 ------------------------------------------------------------
Poeret554/1-737  ------------------------------------------------------------
Poelat551/1-736  ------------------------------------------------------------
Orenil546/1-739  ------------------------------------------------------------
Krymar563/1-738  ------------------------------------------------------------
Auslim595/1-738  ------------------------------------------------------------
Mayzeb543/1-735  ------------------------------------------------------------
Stepar525/1-728  ------------------------------------------------------------
Pygnat534/1-733  ------------------------------------------------------------
Poefor540/1-736  ------------------------------------------------------------
Punnye550/1-735  ------------------------------------------------------------
Hapbur548/1-735  ------------------------------------------------------------
Poelat552/1-756  ------------------------------------------------------------
Mayzeb541/1-755  ------------------------------------------------------------
Xipmac565/1-757  ------------------------------------------------------------
Poefor539/1-756  ------------------------------------------------------------
Poeret553/1-757  ------------------------------------------------------------
Krymar530/1-745  ------------------------------------------------------------
Pygnat568/1-740  ------------------------------------------------------------
Neobri569/1-741  ------------------------------------------------------------
Punnye545/1-755  ------------------------------------------------------------
Krymar527/1-747  ------------------------------------------------------------
Hapbur544/1-755  ------------------------------------------------------------
Promuc480/1-536  ------------------------------------------------------------
Xenlae495/1-534  ------------------------------------------------------------
Lepocu471/1-538  ------------------------------------------------------------
Pytbiv462/1-537  ------------------------------------------------------------
Singra491/1-538  ------------------------------------------------------------
Hapbur487/1-529  ------------------------------------------------------------
Orenil499/1-529  ------------------------------------------------------------
Stepar493/1-529  ------------------------------------------------------------
Xentro482/1-534  ------------------------------------------------------------
Thasir409/1-530  ------------------------------------------------------------
Xenlae500/1-534  ------------------------------------------------------------
Sinans484/1-539  ------------------------------------------------------------
Pygnat479/1-538  ------------------------------------------------------------
Astmex478/1-539  ------------------------------------------------------------
Ictpun453/1-539  ------------------------------------------------------------
Pygnat465/1-539  ------------------------------------------------------------
Astmex474/1-538  ------------------------------------------------------------
Sinrhi475/1-538  ------------------------------------------------------------
Ictpun454/1-538  ------------------------------------------------------------
Sinans489/1-538  ------------------------------------------------------------
Danrer486/1-538  ------------------------------------------------------------
Gekjap451/1-538  ------------------------------------------------------------
Singra586/1-444  ------------------------------------------------------------
Loxafr449/1-429  ------------------------------------------------------------
Poemex509/1-475  ------------------------------------------------------------
Takrub445/1-451  ------------------------------------------------------------
Singra450/1-452  ------------------------------------------------------------
Susscr427/1-233  ------------------------------------------------------------
Thasir492/1-91   ------------------------------------------------------------
Punnye452/1-150  ------------------------------------------------------------
Funhet448/1-394  ------------------------------------------------------------
Notcor599/1-389  ------------------------------------------------------------
Funhet446/1-391  ------------------------------------------------------------
Larcro464/1-512  ------------------------------------------------------------
Stepar469/1-512  ------------------------------------------------------------
Mayzeb497/1-529  ------------------------------------------------------------
Sinrhi455/1-528  ------------------------------------------------------------
Punnye496/1-529  ------------------------------------------------------------
Poemex547/1-506  ------------------------------------------------------------
Promuc437/1-478  ------------------------------------------------------------
Sinans514/1-486  ------------------------------------------------------------
Cluhar511/1-510  ------------------------------------------------------------
Orylat472/1-509  ------------------------------------------------------------
Neobri468/1-509  ------------------------------------------------------------
Homsap570/1-598  ------------------------------------------------------------
Lepocu467/1-598  ------------------------------------------------------------
Poelat458/1-605  ------------------------------------------------------------
Orylat421/1-603  ------------------------------------------------------------
Xipmac477/1-604  ------------------------------------------------------------
Musmus592/1-595  ------------------------------------------------------------
Krymar481/1-588  ------------------------------------------------------------
Galgal579/1-593  ------------------------------------------------------------
Notcor515/1-598  ------------------------------------------------------------
Thasir591/1-597  ------------------------------------------------------------
Musmus524/1-598  ------------------------------------------------------------
Cynsem490/1-655  ------------------------------------------------------------
Orylat389/1-638  ------------------------------------------------------------
Xenlae519/1-659  ------------------------------------------------------------
Musmus536/1-657  ------------------------------------------------------------
Singra404/1-658  ------------------------------------------------------------
Cypvar470/1-612  ------------------------------------------------------------
Poemex461/1-610  ------------------------------------------------------------
Poefor460/1-610  ------------------------------------------------------------
Funhet585/1-634  ------------------------------------------------------------
Poeret459/1-613  ------------------------------------------------------------
Notfur463/1-616  ------------------------------------------------------------
Musmus498/1-547  ------------------------------------------------------------
Thasir403/1-544  ------------------------------------------------------------
Bostau488/1-547  ------------------------------------------------------------
Homsap456/1-547  ------------------------------------------------------------
Pytbiv561/1-547  ------------------------------------------------------------
Danrer476/1-539  ------------------------------------------------------------
Sinrhi457/1-539  ------------------------------------------------------------
Singra485/1-539  ------------------------------------------------------------
Salsal502/1-541  ------------------------------------------------------------
Salsal501/1-541  ------------------------------------------------------------
Esoluc483/1-541  ------------------------------------------------------------
Lepocu473/1-562  ------------------------------------------------------------
Esoluc506/1-562  ------------------------------------------------------------
Takrub531/1-578  ------------------------------------------------------------
Auslim494/1-571  ------------------------------------------------------------
Lepocu466/1-574  ------------------------------------------------------------
Singra339/1-560  ------------------------------------------------------------
Musmus528/1-551  ------------------------------------------------------------
Susscr504/1-554  ------------------------------------------------------------
Esoluc503/1-561  ------------------------------------------------------------
Salsal510/1-561  ------------------------------------------------------------
Salsal512/1-561  ------------------------------------------------------------
Poelat254/1-2059 ------------------------------------------------------------
Poefor240/1-2066 ------------------------------------------------------------
Poelat237/1-2066 ------------------------------------------------------------
Punnye146/1-2034 ------------------------------------------------------------
Poefor255/1-2059 ------------------------------------------------------------
Galgal72/1-1994  ------------------------------------------------------------
Salsal160/1-2151 ------------------------------------------------------------
Poelat213/1-2094 ------------------------------------------------------------
Salsal159/1-2144 ------------------------------------------------------------
Poefor221/1-2087 ------------------------------------------------------------
Poefor222/1-2094 ------------------------------------------------------------
Poelat212/1-2087 ------------------------------------------------------------
Musmus46/1-1981  ------------------------------------------------------------
Galgal71/1-1987  ------------------------------------------------------------
Punnye199/1-1999 ------------------------------------------------------------
Galgal73/1-2008  ------------------------------------------------------------
Promuc56/1-1414  ------------------------------------------------------------
Pytbiv51/1-1411  ------------------------------------------------------------
Pytbiv52/1-1397  ------------------------------------------------------------
Pytbiv84/1-2208  ------------------------------------------------------------
Poefor360/1-840  ------------------------------------------------------------
Poelat365/1-840  ------------------------------------------------------------
Galgal36/1-1422  ------------------------------------------------------------
Galgal77/1-2211  ------------------------------------------------------------
Gekjap44/1-1402  ------------------------------------------------------------
Galgal74/1-2210  ------------------------------------------------------------
Galgal31/1-1433  ------------------------------------------------------------
Gekjap43/1-1400  ------------------------------------------------------------
Galgal133/1-2074 ------------------------------------------------------------
Anocar58/1-1400  ------------------------------------------------------------
Galgal80/1-2189  ------------------------------------------------------------
Anocar93/1-2197  ------------------------------------------------------------
Gekjap45/1-1409  ------------------------------------------------------------
Anocar92/1-2195  ------------------------------------------------------------
Galgal78/1-2206  ------------------------------------------------------------
Gekjap41/1-1420  ------------------------------------------------------------
Gekjap83/1-2199  ------------------------------------------------------------
Galgal39/1-1404  ------------------------------------------------------------
Galgal81/1-2183  ------------------------------------------------------------
Galgal87/1-2141  ------------------------------------------------------------
Gekjap32/1-1446  ------------------------------------------------------------
Gekjap33/1-1448  ------------------------------------------------------------
Galgal132/1-2102 ------------------------------------------------------------
Anocar42/1-1435  ------------------------------------------------------------
Gekjap38/1-1437  ------------------------------------------------------------
Anocar106/1-2162 ------------------------------------------------------------
Gekjap37/1-1435  ------------------------------------------------------------
Galgal29/1-1457  ------------------------------------------------------------
Galgal75/1-2217  ------------------------------------------------------------
Galgal82/1-2171  ------------------------------------------------------------
Gekjap34/1-1453  ------------------------------------------------------------
Galgal28/1-1450  ------------------------------------------------------------
Gekjap35/1-1455  ------------------------------------------------------------
Galgal30/1-1439  ------------------------------------------------------------
Loxafr22/1-1392  ------------------------------------------------------------
Loxafr53/1-2148  ------------------------------------------------------------
Loxafr79/1-2072  ------------------------------------------------------------
Homsap6/1-1394   ------------------------------------------------------------
Musmus76/1-2126  ------------------------------------------------------------
Bostau21/1-1394  ------------------------------------------------------------
Bostau20/1-1392  ------------------------------------------------------------
Homsap5/1-1392   ------------------------------------------------------------
Musmus68/1-2136  ------------------------------------------------------------
Musmus96/1-2087  ------------------------------------------------------------
Bostau90/1-1325  ------------------------------------------------------------
Musmus27/1-1324  ------------------------------------------------------------
Homsap9/1-1355   ------------------------------------------------------------
Musmus57/1-1331  ------------------------------------------------------------
Musmus26/1-1315  ------------------------------------------------------------
Musmus59/1-1313  ------------------------------------------------------------
Musmus55/1-1324  ------------------------------------------------------------
Musmus60/1-1320  ------------------------------------------------------------
Musmus25/1-1391  ------------------------------------------------------------
Homsap8/1-1390   ------------------------------------------------------------
Musmus66/1-1285  ------------------------------------------------------------
Musmus63/1-2152  ------------------------------------------------------------
Musmus24/1-1389  ------------------------------------------------------------
Musmus62/1-2167  ------------------------------------------------------------
Musmus64/1-2156  ------------------------------------------------------------
Musmus61/1-2163  ------------------------------------------------------------
Homsap4/1-1429   ------------------------------------------------------------
Musmus65/1-1278  ------------------------------------------------------------
Bostau13/1-1429  ------------------------------------------------------------
Homsap3/1-1427   ------------------------------------------------------------
Musmus19/1-1428  ------------------------------------------------------------
Bostau12/1-1427  ------------------------------------------------------------
Homsap2/1-1440   ------------------------------------------------------------
Musmus16/1-1446  ------------------------------------------------------------
Bostau11/1-1440  ------------------------------------------------------------
Homsap1/1-1438   ------------------------------------------------------------
Musmus14/1-1437  ------------------------------------------------------------
Musmus15/1-1439  ------------------------------------------------------------
Bostau10/1-1438  ------------------------------------------------------------
Musmus49/1-2193  ------------------------------------------------------------
Musmus48/1-2200  ------------------------------------------------------------
Musmus50/1-2195  ------------------------------------------------------------
Homsap7/1-1401   ------------------------------------------------------------
Musmus23/1-1400  ------------------------------------------------------------
Musmus54/1-2191  ------------------------------------------------------------
Bostau17/1-1405  ------------------------------------------------------------
Musmus85/1-2080  ------------------------------------------------------------
Musmus18/1-1426  ------------------------------------------------------------
Musmus101/1-2076 ------------------------------------------------------------
Musmus47/1-2202  ------------------------------------------------------------
Susscr230/1-1684 ------------------------------------------------------------
Susscr285/1-1569 ------------------------------------------------------------
Susscr257/1-1645 ------------------------------------------------------------
Orylat676/1-1165 ------------------------------------------------------------
Lepocu116/1-2319 ------------------------------------------------------------
Orylat412/1-981  ------------------------------------------------------------
Cypvar362/1-969  ------------------------------------------------------------
Larcro139/1-2242 ------------------------------------------------------------
Larcro140/1-2241 ------------------------------------------------------------
Astmex313/1-955  ------------------------------------------------------------
Pygnat398/1-920  ------------------------------------------------------------
Pygnat318/1-948  ------------------------------------------------------------
Astmex392/1-920  ------------------------------------------------------------
Xenlae114/1-2354 ------------------------------------------------------------
Poeret291/1-1024 ------------------------------------------------------------
Poemex297/1-1024 ------------------------------------------------------------
Poelat300/1-1024 ------------------------------------------------------------
Xipmac302/1-1024 ------------------------------------------------------------
Poeret376/1-989  ------------------------------------------------------------
Poefor377/1-989  ------------------------------------------------------------
Xipmac364/1-989  ------------------------------------------------------------
Poemex378/1-989  ------------------------------------------------------------
Poelat379/1-989  ------------------------------------------------------------
Poemex352/1-1006 ------------------------------------------------------------
Poelat354/1-1006 ------------------------------------------------------------
Esoluc248/1-2180 ------------------------------------------------------------
Poeret348/1-1006 ------------------------------------------------------------
Poefor351/1-1006 ------------------------------------------------------------
Esoluc193/1-2213 ------------------------------------------------------------
Poefor293/1-1024 ------------------------------------------------------------
Esoluc192/1-2215 ------------------------------------------------------------
Pygnat320/1-955  ------------------------------------------------------------
Krymar416/1-958  ------------------------------------------------------------
Hapbur386/1-998  ------------------------------------------------------------
Orenil380/1-998  ------------------------------------------------------------
Hapbur307/1-1033 ------------------------------------------------------------
Stepar310/1-1032 ------------------------------------------------------------
Orenil303/1-1033 ------------------------------------------------------------
Mayzeb301/1-1034 ------------------------------------------------------------
Hapbur370/1-1015 ------------------------------------------------------------
Notfur367/1-1008 ------------------------------------------------------------
Stepar383/1-1014 ------------------------------------------------------------
Cynsem312/1-1030 ------------------------------------------------------------
Orenil356/1-1015 ------------------------------------------------------------
Notfur287/1-1026 ------------------------------------------------------------
Xentro125/1-2335 ------------------------------------------------------------
Takrub201/1-2251 ------------------------------------------------------------
Takrub200/1-2251 ------------------------------------------------------------
Stepar154/1-2237 ------------------------------------------------------------
Takrub195/1-2245 ------------------------------------------------------------
Stepar155/1-2239 ------------------------------------------------------------
Xentro134/1-2287 ------------------------------------------------------------
Xentro126/1-2326 ------------------------------------------------------------
Xentro115/1-2322 ------------------------------------------------------------
Ictpun225/1-2257 ------------------------------------------------------------
Takrub202/1-2253 ------------------------------------------------------------
Xentro136/1-2285 ------------------------------------------------------------
Cluhar252/1-2279 ------------------------------------------------------------
Esoluc247/1-2181 ------------------------------------------------------------
Takrub242/1-2195 ------------------------------------------------------------
Esoluc229/1-2188 ------------------------------------------------------------
Notfur361/1-991  ------------------------------------------------------------
Stepar387/1-997  ------------------------------------------------------------
Neobri341/1-983  ------------------------------------------------------------
Esoluc194/1-2216 ------------------------------------------------------------
Takrub197/1-2230 ------------------------------------------------------------
Ictpun250/1-2222 ------------------------------------------------------------
Esoluc190/1-2209 ------------------------------------------------------------
Stepar206/1-2204 ------------------------------------------------------------
Esoluc191/1-2214 ------------------------------------------------------------
Xentro110/1-2361 ------------------------------------------------------------
Ictpun108/1-1410 ------------------------------------------------------------
Xentro69/1-1406  ------------------------------------------------------------
Stepar94/1-1421  ------------------------------------------------------------
Esoluc100/1-1405 ------------------------------------------------------------
Xentro67/1-1441  ------------------------------------------------------------
Mayzeb91/1-1412  ------------------------------------------------------------
Krymar103/1-1417 ------------------------------------------------------------
Orenil211/1-2204 ------------------------------------------------------------
Hapbur147/1-2220 ------------------------------------------------------------
Cynsem185/1-2223 ------------------------------------------------------------
Mayzeb151/1-2220 ------------------------------------------------------------
Orenil95/1-1421  ------------------------------------------------------------
Neobri143/1-2220 ------------------------------------------------------------
Pygnat107/1-1425 ------------------------------------------------------------
Mayzeb204/1-2192 ------------------------------------------------------------
Neobri198/1-2192 ------------------------------------------------------------
Takrub393/1-983  ------------------------------------------------------------
Xenlae70/1-1405  ------------------------------------------------------------
Xenlae113/1-2362 ------------------------------------------------------------
Neobri88/1-1412  ------------------------------------------------------------
Krymar241/1-2199 ------------------------------------------------------------
Hapbur203/1-2192 ------------------------------------------------------------
Hapbur89/1-1412  ------------------------------------------------------------
Xenlae129/1-2327 ------------------------------------------------------------
Xenlae135/1-2279 ------------------------------------------------------------
Xenlae111/1-2353 ------------------------------------------------------------
Pygnat216/1-2269 ------------------------------------------------------------
Pygnat251/1-2251 ------------------------------------------------------------
Pygnat215/1-2286 ------------------------------------------------------------
Xenlae118/1-2323 ------------------------------------------------------------
Xenlae130/1-2318 ------------------------------------------------------------
Pygnat217/1-2283 ------------------------------------------------------------
Pygnat219/1-2285 ------------------------------------------------------------
Pygnat218/1-2284 ------------------------------------------------------------
Krymar186/1-2227 ------------------------------------------------------------
Mayzeb150/1-2227 ------------------------------------------------------------
Neobri144/1-2227 ------------------------------------------------------------
Hapbur148/1-2225 ------------------------------------------------------------
Mayzeb152/1-2225 ------------------------------------------------------------
Neobri145/1-2225 ------------------------------------------------------------
Krymar188/1-2234 ------------------------------------------------------------
Orenil158/1-2239 ------------------------------------------------------------
Orenil157/1-2237 ------------------------------------------------------------
Hapbur149/1-2227 ------------------------------------------------------------
Orenil156/1-2232 ------------------------------------------------------------
Krymar187/1-2232 ------------------------------------------------------------
Sinrhi328/1-1021 ------------------------------------------------------------
Danrer314/1-1023 ------------------------------------------------------------
Singra296/1-1023 ------------------------------------------------------------
Salsal346/1-1013 ------------------------------------------------------------
Salsal162/1-2312 ------------------------------------------------------------
Cluhar385/1-1013 ------------------------------------------------------------
Salsal315/1-1030 ------------------------------------------------------------
Salsal165/1-2321 ------------------------------------------------------------
Salsal161/1-2319 ------------------------------------------------------------
Sinrhi325/1-1024 ------------------------------------------------------------
Sinans426/1-1092 ------------------------------------------------------------
Salsal163/1-2314 ------------------------------------------------------------
Salsal280/1-1062 ------------------------------------------------------------
Salsal232/1-2279 ------------------------------------------------------------
Ictpun338/1-951  ------------------------------------------------------------
Ictpun406/1-916  ------------------------------------------------------------
Ictpun343/1-942  ------------------------------------------------------------
Salsal231/1-2286 ------------------------------------------------------------
Salsal153/1-2299 ------------------------------------------------------------
Sinrhi355/1-1007 ------------------------------------------------------------
Sinrhi359/1-1004 ------------------------------------------------------------
Danrer340/1-1006 ------------------------------------------------------------
Auslim182/1-2112 ------------------------------------------------------------
Salsal86/1-1426  ------------------------------------------------------------
Salsal278/1-1045 ------------------------------------------------------------
Sinrhi279/1-1042 ------------------------------------------------------------
Danrer277/1-1041 ------------------------------------------------------------
Sinans282/1-1042 ------------------------------------------------------------
Sinrhi281/1-1039 ------------------------------------------------------------
Salsal245/1-2219 ------------------------------------------------------------
Salsal305/1-1073 ------------------------------------------------------------
Lepocu263/1-1042 ------------------------------------------------------------
Salsal207/1-2312 ------------------------------------------------------------
Salsal253/1-2282 ------------------------------------------------------------
Esoluc283/1-1053 ------------------------------------------------------------
Notcor205/1-2065 ------------------------------------------------------------
Salsal249/1-2215 ------------------------------------------------------------
Sinans405/1-909  ------------------------------------------------------------
Pygnat317/1-1006 ------------------------------------------------------------
Sinans394/1-910  ------------------------------------------------------------
Sinrhi390/1-910  ------------------------------------------------------------
Salsal98/1-1425  ------------------------------------------------------------
Salsal299/1-1070 ------------------------------------------------------------
Salsal292/1-1053 ------------------------------------------------------------
Sinans316/1-945  ------------------------------------------------------------
Salsal210/1-2317 ------------------------------------------------------------
Sinans334/1-944  ------------------------------------------------------------
Salsal342/1-1038 ------------------------------------------------------------
Sinrhi309/1-945  ------------------------------------------------------------
Salsal189/1-2276 ------------------------------------------------------------
Auslim420/1-967  ------------------------------------------------------------
Pygnat308/1-1023 ------------------------------------------------------------
Pygnat274/1-1041 ------------------------------------------------------------
Salsal97/1-1422  ------------------------------------------------------------
Salsal357/1-1021 ------------------------------------------------------------
Salsal209/1-2315 ------------------------------------------------------------
Salsal286/1-1056 ------------------------------------------------------------
Salsal208/1-2314 ------------------------------------------------------------
Sinrhi226/1-1525 ------------------------------------------------------------
Sinans227/1-1525 ------------------------------------------------------------
Singra319/1-945  ------------------------------------------------------------
Orylat177/1-2223 ------------------------------------------------------------
Orylat178/1-2225 ------------------------------------------------------------
Singra395/1-910  ------------------------------------------------------------
Singra183/1-1528 ------------------------------------------------------------
Singra141/1-1525 ------------------------------------------------------------
Cluhar415/1-892  ------------------------------------------------------------
Sinrhi176/1-1528 ------------------------------------------------------------
Poemex220/1-2210 ------------------------------------------------------------
Notfur109/1-1422 ------------------------------------------------------------
Poemex239/1-2182 ------------------------------------------------------------
Orylat238/1-2190 ------------------------------------------------------------
Poemex112/1-1392 ------------------------------------------------------------
Sinrhi128/1-1414 ------------------------------------------------------------
Notfur243/1-2205 ------------------------------------------------------------
Poemex223/1-2203 ------------------------------------------------------------
Poemex224/1-2208 ------------------------------------------------------------
Orylat102/1-1411 ------------------------------------------------------------
Sinans123/1-1434 ------------------------------------------------------------
Sinrhi117/1-1434 ------------------------------------------------------------
Notfur180/1-2238 ------------------------------------------------------------
Sinans171/1-1503 ------------------------------------------------------------
Notfur181/1-2240 ------------------------------------------------------------
Singra121/1-1434 ------------------------------------------------------------
Sinrhi124/1-1434 ------------------------------------------------------------
Poemex256/1-2175 ------------------------------------------------------------
Notfur179/1-2233 ------------------------------------------------------------
Singra122/1-1434 ------------------------------------------------------------
Singra127/1-1434 ------------------------------------------------------------
Takrub391/1-986  ------------------------------------------------------------
Ictpun369/1-977  ------------------------------------------------------------
Ictpun347/1-994  ------------------------------------------------------------
Singra175/1-1560 ------------------------------------------------------------
Sinans169/1-1560 ------------------------------------------------------------
Sinrhi166/1-1560 ------------------------------------------------------------
Ictpun295/1-1012 ------------------------------------------------------------
Takrub396/1-969  ------------------------------------------------------------
Poeret258/1-2175 ------------------------------------------------------------
Larcro374/1-992  ------------------------------------------------------------
Danrer184/1-1537 ------------------------------------------------------------
Poeret244/1-2182 ------------------------------------------------------------
Poeret119/1-1392 ------------------------------------------------------------
Auslim418/1-970  ------------------------------------------------------------
Danrer131/1-1443 ------------------------------------------------------------
Poeret235/1-2208 ------------------------------------------------------------
Danrer246/1-1534 ------------------------------------------------------------
Poeret236/1-2210 ------------------------------------------------------------
Xipmac214/1-2210 ------------------------------------------------------------
Poeret234/1-2203 ------------------------------------------------------------
Danrer196/1-1569 ------------------------------------------------------------
Sinans138/1-1362 ------------------------------------------------------------
Cypvar173/1-2225 ------------------------------------------------------------
Danrer326/1-862  ------------------------------------------------------------
Sinans164/1-1330 ------------------------------------------------------------
Cypvar174/1-2232 ------------------------------------------------------------
Danrer402/1-827  ------------------------------------------------------------
Cypvar172/1-2230 ------------------------------------------------------------
Cypvar233/1-2197 ------------------------------------------------------------
Cypvar105/1-1414 ------------------------------------------------------------
Poelat368/1-917  ------------------------------------------------------------
Notfur414/1-859  ------------------------------------------------------------
Poemex363/1-917  ------------------------------------------------------------
Funhet167/1-2232 ------------------------------------------------------------
Funhet344/1-923  ------------------------------------------------------------
Notfur373/1-894  ------------------------------------------------------------
Poefor366/1-917  ------------------------------------------------------------
Funhet168/1-2234 ------------------------------------------------------------
Funhet408/1-888  ------------------------------------------------------------
Funhet104/1-1423 ------------------------------------------------------------
Funhet228/1-2199 ------------------------------------------------------------
Funhet170/1-2227 ------------------------------------------------------------
Poeret371/1-917  ------------------------------------------------------------
Poefor411/1-882  ------------------------------------------------------------
Cynsem337/1-978  ------------------------------------------------------------
Auslim375/1-840  ------------------------------------------------------------
Stepar345/1-931  ------------------------------------------------------------
Larcro321/1-895  ------------------------------------------------------------
Esoluc284/1-1060 ------------------------------------------------------------
Esoluc336/1-1042 ------------------------------------------------------------
Esoluc358/1-1025 ------------------------------------------------------------
Mayzeb335/1-895  ------------------------------------------------------------
Hapbur331/1-895  ------------------------------------------------------------
Neobri323/1-895  ------------------------------------------------------------
Cypvar353/1-933  ------------------------------------------------------------
Mayzeb333/1-925  ------------------------------------------------------------
Neobri397/1-890  ------------------------------------------------------------
Orenil401/1-884  ------------------------------------------------------------
Takrub413/1-875  ------------------------------------------------------------
Hapbur399/1-890  ------------------------------------------------------------
Mayzeb400/1-890  ------------------------------------------------------------
Hapbur332/1-925  ------------------------------------------------------------
Cypvar407/1-920  ------------------------------------------------------------
Orenil329/1-919  ------------------------------------------------------------
Neobri324/1-925  ------------------------------------------------------------
Cypvar410/1-898  ------------------------------------------------------------
Xipmac349/1-920  ------------------------------------------------------------
Esoluc381/1-891  ------------------------------------------------------------
Notcor388/1-889  ------------------------------------------------------------
Salsal382/1-849  ------------------------------------------------------------
Funhet294/1-1034 ------------------------------------------------------------
Galgal260/1-1040 ------------------------------------------------------------
Galgal275/1-1005 ------------------------------------------------------------
Salsal417/1-846  ------------------------------------------------------------
Salsal384/1-881  ------------------------------------------------------------
Xentro290/1-1001 ------------------------------------------------------------
Loxafr271/1-1046 ------------------------------------------------------------
Xentro266/1-1036 ------------------------------------------------------------
Xenlae267/1-1039 ------------------------------------------------------------
Bostau311/1-1012 ------------------------------------------------------------
Pytbiv262/1-1044 ------------------------------------------------------------
Gekjap264/1-1044 ------------------------------------------------------------
Anocar265/1-1044 ------------------------------------------------------------
Xenlae288/1-1004 ------------------------------------------------------------
Bostau273/1-1047 ------------------------------------------------------------
Xenlae322/1-976  ------------------------------------------------------------
Xenlae269/1-1039 ------------------------------------------------------------
Musmus270/1-1047 ------------------------------------------------------------
Xenlae304/1-1004 ------------------------------------------------------------
Homsap289/1-1011 ------------------------------------------------------------
Musmus298/1-1012 ------------------------------------------------------------
Homsap268/1-1046 ------------------------------------------------------------
Loxafr272/1-1048 ------------------------------------------------------------
Loxafr306/1-1013 ------------------------------------------------------------
Promuc261/1-1083 ------------------------------------------------------------
Singra648/1-1257 ------------------------------------------------------------
Singra650/1-1253 ------------------------------------------------------------
Mayzeb628/1-1224 ------------------------------------------------------------
Neobri635/1-1220 ------------------------------------------------------------
Mayzeb644/1-1247 ------------------------------------------------------------
Hapbur656/1-1244 ------------------------------------------------------------
Orylat614/1-1271 ------------------------------------------------------------
Poelat626/1-1249 ------------------------------------------------------------
Poefor639/1-1273 ------------------------------------------------------------
Poemex642/1-1273 ------------------------------------------------------------
Punnye624/1-1239 ------------------------------------------------------------
Poelat634/1-1273 ------------------------------------------------------------
Mayzeb622/1-1239 ------------------------------------------------------------
Orylat611/1-1255 ------------------------------------------------------------
Hapbur657/1-1252 ------------------------------------------------------------
Orylat612/1-1263 ------------------------------------------------------------
Hapbur647/1-1259 ------------------------------------------------------------
Poemex630/1-1249 ------------------------------------------------------------
Poefor641/1-1269 ------------------------------------------------------------
Hapbur649/1-1267 ------------------------------------------------------------
Poefor636/1-1249 ------------------------------------------------------------
Poeret627/1-1249 ------------------------------------------------------------
Hapbur652/1-1294 ------------------------------------------------------------
Orylat615/1-1296 ------------------------------------------------------------
Orenil623/1-1238 ------------------------------------------------------------
Orylat613/1-1287 ------------------------------------------------------------
Orenil631/1-1231 ------------------------------------------------------------
Punnye632/1-1232 ------------------------------------------------------------
Mayzeb629/1-1232 ------------------------------------------------------------
Poemex640/1-1277 ------------------------------------------------------------
Cypvar621/1-1239 ------------------------------------------------------------
Orylat625/1-1276 ------------------------------------------------------------
Neobri643/1-1228 ------------------------------------------------------------
Poelat633/1-1277 ------------------------------------------------------------
Poefor637/1-1277 ------------------------------------------------------------
Orylat655/1-1228 ------------------------------------------------------------
Poeret600/1-1246 ------------------------------------------------------------
Poeret604/1-1239 ------------------------------------------------------------
Poefor606/1-1230 ------------------------------------------------------------
Ictpun653/1-1238 ------------------------------------------------------------
Poefor605/1-1237 ------------------------------------------------------------
Poeret602/1-1273 ------------------------------------------------------------
Poeret603/1-1272 ------------------------------------------------------------
Poeret608/1-1272 ------------------------------------------------------------
Xipmac607/1-1293 ------------------------------------------------------------
Ictpun654/1-1224 ------------------------------------------------------------
Poeret609/1-1280 ------------------------------------------------------------
Poeret610/1-1281 ------------------------------------------------------------
Xenlae658/1-1265 ------------------------------------------------------------
Poemex616/1-1264 ------------------------------------------------------------
Poeret601/1-1266 ------------------------------------------------------------
Anocar618/1-1263 ------------------------------------------------------------
Takrub646/1-1237 ------------------------------------------------------------
Xentro661/1-1276 ------------------------------------------------------------
Anocar620/1-1279 ------------------------------------------------------------
Xentro663/1-1290 ------------------------------------------------------------
Xentro659/1-1268 ------------------------------------------------------------
Xentro662/1-1283 ------------------------------------------------------------
Anocar619/1-1284 ------------------------------------------------------------
Takrub638/1-1272 ------------------------------------------------------------
Pytbiv664/1-1244 ------------------------------------------------------------
Xentro660/1-1271 ------------------------------------------------------------
Anocar617/1-1271 ------------------------------------------------------------
Takrub645/1-1264 ------------------------------------------------------------
Takrub651/1-1264 ------------------------------------------------------------
Xentro665/1-1243 ------------------------------------------------------------
Galgal722/1-2012 ---------------------------MKKSYKKKELCGKTQMSAFRTPTPMSSVGSSTR
Notcor688/1-2124 ------------------------MSWAVEEWKDGLPGKALQKIQEMESQLDKLKKDRNQ
Galgal723/1-2336 ---------------------------MKKSYKKKELCGKTQMSAFRTPTPMSSVGSSTR
Galgal716/1-2333 ---------------------------MKKSYKKKELCGKTQMSAFRTPTPMSSVGSSTR
Galgal721/1-2334 ---------------------------MKKSYKKKELCGKTQMSAFRTPTPMSSVGSSTR
Orenil720/1-2837 ------------------------MSWAVEEWKDGLPGKALQKIQEMEVQLDKMKKEKTQ
Loxafr711/1-1709 ------------------------------------------------------------
Loxafr710/1-1684 ------------------------------------------------------------
Musmus718/1-2211 ------------------------------MFKKLKQKISEEQQQLQQALAPAQASSSSS
Musmus726/1-2238 ------------------------------MFKKLKQKISEEQQQLQQALAPAQASSSSS
Musmus719/1-2212 ------------------------------MFKKLKQKISEEQQQLQQALAPAQASSSSS
Musmus707/1-2273 ------------------------------MFKKLKQKISEEQQQLQQALAPAQASSSSS
Gekjap439/1-1101 ------------------------------------------------------------
Musmus702/1-2272 ------------------------------MFKKLKQKISEEQQQLQQALAPAQASSSSS
Musmus708/1-2244 ------------------------------MFKKLKQKISEEQQQLQQALAPAQASSSSS
Musmus709/1-2271 ------------------------------MFKKLKQKISEEQQQLQQALAPAQASSSSS
Musmus704/1-2245 ------------------------------MFKKLKQKISEEQQQLQQALAPAQASSSSS
Musmus724/1-2239 ------------------------------MFKKLKQKISEEQQQLQQALAPAQASSSSS
Musmus725/1-2240 ------------------------------MFKKLKQKISEEQQQLQQALAPAQASSSSS
Gekjap700/1-1408 ------------------------------------------------------------
Musmus683/1-1297 ------------------------------------------------------------
Cynsem684/1-2353 ------------------------------------------------------------

Homsap574/1-705  ------------------------------------------------------------
Thasir589/1-704  ------------------------------------------------------------
Singra571/1-715  ------------------------------------------------------------
Salsal523/1-707  ------------------------------------------------------------
Singra573/1-714  ------------------------------------------------------------
Susscr508/1-703  ------------------------------------------------------------
Gekjap558/1-702  ------------------------------------------------------------
Larcro513/1-704  ------------------------------------------------------------
Musmus529/1-704  ------------------------------------------------------------
Bostau562/1-704  ------------------------------------------------------------
Poefor532/1-725  ------------------------------------------------------------
Poeret542/1-725  ------------------------------------------------------------
Orenil521/1-727  ------------------------------------------------------------
Poelat538/1-725  ------------------------------------------------------------
Auslim598/1-727  ------------------------------------------------------------
Notfur520/1-721  ------------------------------------------------------------
Xenlae578/1-716  ------------------------------------------------------------
Ictpun577/1-718  ------------------------------------------------------------
Hapbur517/1-723  ------------------------------------------------------------
Punnye518/1-723  ------------------------------------------------------------
Mayzeb516/1-723  ------------------------------------------------------------
Auslim594/1-679  ------------------------------------------------------------
Gekjap560/1-673  ------------------------------------------------------------
Singra330/1-693  ------------------------------------------------------------
Orylat555/1-680  ------------------------------------------------------------
Takrub535/1-689  ------------------------------------------------------------
Cynsem556/1-671  ------------------------------------------------------------
Xenlae581/1-661  ------------------------------------------------------------
Krymar350/1-670  ------------------------------------------------------------
Mayzeb549/1-672  ------------------------------------------------------------
Cynsem507/1-672  -----------------------------------------------MNRDHHTTIRGLV
Gekjap559/1-672  ------------------------------------------------------------
Galgal583/1-701  ------------------------------------------------------------
Gekjap557/1-701  ------------------------------------------------------------
Loxafr572/1-702  ------------------------------------------------------------
Cypvar533/1-702  ------------------------------------------------------------
Anocar580/1-702  ------------------------------------------------------------
Promuc584/1-699  ------------------------------------------------------------
Musmus526/1-694  ------------------------------------------------------------
Ictpun576/1-697  ------------------------------------------------------------
Thasir590/1-701  ------------------------------------------------------------
Galgal582/1-700  ------------------------------------------------------------
Notfur522/1-701  ------------------------------------------------------------
Krymar575/1-776  ------------------------------------------------------------
Esoluc505/1-772  ------------------------------------------------------------
Sinrhi327/1-850  ------------------------------------------------------------
Krymar566/1-778  ------------------------------------------------------------
Susscr422/1-804  ------------------------------------------------------------
Krymar564/1-758  ------------------------------------------------------------
Pygnat567/1-758  ------------------------------------------------------------
Auslim596/1-758  ------------------------------------------------------------
Cluhar597/1-764  ------------------------------------------------------------
Orenil537/1-759  ------------------------------------------------------------
Stepar593/1-760  ------------------------------------------------------------
Poefor587/1-1144 ------------------------------------------------------------
Musmus40/1-1140  ------------------------------------------------------------
Poefor142/1-1279 ------------------------------------------------------------
Xentro120/1-1150 ------------------------------------------------------------
Punnye137/1-1219 ------------------------------------------------------------
Mayzeb372/1-877  ------------------------------------------------------------
Musmus276/1-854  ------------------------------------------------------------
Thasir259/1-875  ------------------------------------------------------------
Musmus99/1-1099  ------------------------------------------------------------
Thasir438/1-1000 ------------------------------------------------------------
Poelat588/1-1051 ------------------------------------------------------------
Poeret554/1-737  ------------------------------------------------------------
Poelat551/1-736  ------------------------------------------------------------
Orenil546/1-739  ------------------------------------------------------------
Krymar563/1-738  ------------------------------------------------------------
Auslim595/1-738  ------------------------------------------------------------
Mayzeb543/1-735  ------------------------------------------------------------
Stepar525/1-728  ------------------------------------------------------------
Pygnat534/1-733  ------------------------------------------------------------
Poefor540/1-736  ------------------------------------------------------------
Punnye550/1-735  ------------------------------------------------------------
Hapbur548/1-735  ------------------------------------------------------------
Poelat552/1-756  ------------------------------------------------------------
Mayzeb541/1-755  ------------------------------------------------------------
Xipmac565/1-757  ------------------------------------------------------------
Poefor539/1-756  ------------------------------------------------------------
Poeret553/1-757  ------------------------------------------------------------
Krymar530/1-745  ------------------------------------------------------------
Pygnat568/1-740  ------------------------------------------------------------
Neobri569/1-741  ------------------------------------------------------------
Punnye545/1-755  ------------------------------------------------------------
Krymar527/1-747  ------------------------------------------------------------
Hapbur544/1-755  ------------------------------------------------------------
Promuc480/1-536  ------------------------------------------------------------
Xenlae495/1-534  ------------------------------------------------------------
Lepocu471/1-538  ------------------------------------------------------------
Pytbiv462/1-537  ------------------------------------------------------------
Singra491/1-538  ------------------------------------------------------------
Hapbur487/1-529  ------------------------------------------------------------
Orenil499/1-529  ------------------------------------------------------------
Stepar493/1-529  ------------------------------------------------------------
Xentro482/1-534  ------------------------------------------------------------
Thasir409/1-530  ------------------------------------------------------------
Xenlae500/1-534  ------------------------------------------------------------
Sinans484/1-539  ------------------------------------------------------------
Pygnat479/1-538  ------------------------------------------------------------
Astmex478/1-539  ------------------------------------------------------------
Ictpun453/1-539  ------------------------------------------------------------
Pygnat465/1-539  ------------------------------------------------------------
Astmex474/1-538  ------------------------------------------------------------
Sinrhi475/1-538  ------------------------------------------------------------
Ictpun454/1-538  ------------------------------------------------------------
Sinans489/1-538  ------------------------------------------------------------
Danrer486/1-538  ------------------------------------------------------------
Gekjap451/1-538  ------------------------------------------------------------
Singra586/1-444  ------------------------------------------------------------
Loxafr449/1-429  ------------------------------------------------------------
Poemex509/1-475  ------------------------------------------------------------
Takrub445/1-451  ------------------------------------------------------------
Singra450/1-452  ------------------------------------------------------------
Susscr427/1-233  ------------------------------------------------------------
Thasir492/1-91   ------------------------------------------------------------
Punnye452/1-150  ------------------------------------------------------------
Funhet448/1-394  ------------------------------------------------------------
Notcor599/1-389  ------------------------------------------------------------
Funhet446/1-391  ------------------------------------------------------------
Larcro464/1-512  ------------------------------------------------------------
Stepar469/1-512  ------------------------------------------------------------
Mayzeb497/1-529  ------------------------------------------------------------
Sinrhi455/1-528  ------------------------------------------------------------
Punnye496/1-529  ------------------------------------------------------------
Poemex547/1-506  ------------------------------------------------------------
Promuc437/1-478  ------------------------------------------------------------
Sinans514/1-486  ------------------------------------------------------------
Cluhar511/1-510  ------------------------------------------------------------
Orylat472/1-509  ------------------------------------------------------------
Neobri468/1-509  ------------------------------------------------------------
Homsap570/1-598  ------------------------------------------------------------
Lepocu467/1-598  ------------------------------------------------------------
Poelat458/1-605  ------------------------------------------------------------
Orylat421/1-603  ------------------------------------------------------------
Xipmac477/1-604  ------------------------------------------------------------
Musmus592/1-595  ------------------------------------------------------------
Krymar481/1-588  ------------------------------------------------------------
Galgal579/1-593  ------------------------------------------------------------
Notcor515/1-598  ------------------------------------------------------------
Thasir591/1-597  ------------------------------------------------------------
Musmus524/1-598  ------------------------------------------------------------
Cynsem490/1-655  -----------------------------------------------MNRDHHTTIRGLV
Orylat389/1-638  ------------------------------------------------------------
Xenlae519/1-659  ------------------------------------------------------------
Musmus536/1-657  ------------------------------------------------------------
Singra404/1-658  ------------------------------------------------------------
Cypvar470/1-612  ------------------------------------------------------------
Poemex461/1-610  ------------------------------------------------------------
Poefor460/1-610  ------------------------------------------------------------
Funhet585/1-634  ------------------------------------------------------------
Poeret459/1-613  ------------------------------------------------------------
Notfur463/1-616  ------------------------------------------------------------
Musmus498/1-547  ------------------------------------------------------------
Thasir403/1-544  ------------------------------------------------------------
Bostau488/1-547  ------------------------------------------------------------
Homsap456/1-547  ------------------------------------------------------------
Pytbiv561/1-547  ------------------------------------------------------------
Danrer476/1-539  ------------------------------------------------------------
Sinrhi457/1-539  ------------------------------------------------------------
Singra485/1-539  ------------------------------------------------------------
Salsal502/1-541  ------------------------------------------------------------
Salsal501/1-541  ------------------------------------------------------------
Esoluc483/1-541  ------------------------------------------------------------
Lepocu473/1-562  ------------------------------------------------------------
Esoluc506/1-562  ------------------------------------------------------------
Takrub531/1-578  ------------------------------------------------------------
Auslim494/1-571  ------------------------------------------------------------
Lepocu466/1-574  ------------------------------------------------------------
Singra339/1-560  ------------------------------------------------------------
Musmus528/1-551  ------------------------------------------------------------
Susscr504/1-554  ------------------------------------------------------------
Esoluc503/1-561  ------------------------------------------------------------
Salsal510/1-561  ------------------------------------------------------------
Salsal512/1-561  ------------------------------------------------------------
Poelat254/1-2059 ------------------------------------------------------------
Poefor240/1-2066 ------------------------------------------------------------
Poelat237/1-2066 ------------------------------------------------------------
Punnye146/1-2034 ------------------------------------------------------------
Poefor255/1-2059 ------------------------------------------------------------
Galgal72/1-1994  ------------------------------------------------------------
Salsal160/1-2151 ------------------------------------------------------------
Poelat213/1-2094 ------------------------------------------------------------
Salsal159/1-2144 ------------------------------------------------------------
Poefor221/1-2087 ------------------------------------------------------------
Poefor222/1-2094 ------------------------------------------------------------
Poelat212/1-2087 ------------------------------------------------------------
Musmus46/1-1981  ------------------------------------------------------------
Galgal71/1-1987  ------------------------------------------------------------
Punnye199/1-1999 ------------------------------------------------------------
Galgal73/1-2008  ------------------------------------------------------------
Promuc56/1-1414  ------------------------------------------------------------
Pytbiv51/1-1411  ------------------------------------------------------------
Pytbiv52/1-1397  ------------------------------------------------------------
Pytbiv84/1-2208  ------------------------------------------------------------
Poefor360/1-840  ------------------------------------------------------------
Poelat365/1-840  ------------------------------------------------------------
Galgal36/1-1422  ------------------------------------------------------------
Galgal77/1-2211  ------------------------------------------------------------
Gekjap44/1-1402  ------------------------------------------------------------
Galgal74/1-2210  ------------------------------------------------------------
Galgal31/1-1433  ------------------------------------------------------------
Gekjap43/1-1400  ------------------------------------------------------------
Galgal133/1-2074 ------------------------------------------------------------
Anocar58/1-1400  ------------------------------------------------------------
Galgal80/1-2189  ------------------------------------------------------------
Anocar93/1-2197  ------------------------------------------------------------
Gekjap45/1-1409  ------------------------------------------------------------
Anocar92/1-2195  ------------------------------------------------------------
Galgal78/1-2206  ------------------------------------------------------------
Gekjap41/1-1420  ------------------------------------------------------------
Gekjap83/1-2199  ------------------------------------------------------------
Galgal39/1-1404  ------------------------------------------------------------
Galgal81/1-2183  ------------------------------------------------------------
Galgal87/1-2141  ------------------------------------------------------------
Gekjap32/1-1446  ------------------------------------------------------------
Gekjap33/1-1448  ------------------------------------------------------------
Galgal132/1-2102 ------------------------------------------------------------
Anocar42/1-1435  ------------------------------------------------------------
Gekjap38/1-1437  ------------------------------------------------------------
Anocar106/1-2162 ------------------------------------------------------------
Gekjap37/1-1435  ------------------------------------------------------------
Galgal29/1-1457  ------------------------------------------------------------
Galgal75/1-2217  ------------------------------------------------------------
Galgal82/1-2171  ------------------------------------------------------------
Gekjap34/1-1453  ------------------------------------------------------------
Galgal28/1-1450  ------------------------------------------------------------
Gekjap35/1-1455  ------------------------------------------------------------
Galgal30/1-1439  ------------------------------------------------------------
Loxafr22/1-1392  ------------------------------------------------------------
Loxafr53/1-2148  ------------------------------------------------------------
Loxafr79/1-2072  ------------------------------------------------------------
Homsap6/1-1394   ------------------------------------------------------------
Musmus76/1-2126  ------------------------------------------------------------
Bostau21/1-1394  ------------------------------------------------------------
Bostau20/1-1392  ------------------------------------------------------------
Homsap5/1-1392   ------------------------------------------------------------
Musmus68/1-2136  ------------------------------------------------------------
Musmus96/1-2087  ------------------------------------------------------------
Bostau90/1-1325  ------------------------------------------------------------
Musmus27/1-1324  ------------------------------------------------------------
Homsap9/1-1355   ------------------------------------------------------------
Musmus57/1-1331  ------------------------------------------------------------
Musmus26/1-1315  ------------------------------------------------------------
Musmus59/1-1313  ------------------------------------------------------------
Musmus55/1-1324  ------------------------------------------------------------
Musmus60/1-1320  ------------------------------------------------------------
Musmus25/1-1391  ------------------------------------------------------------
Homsap8/1-1390   ------------------------------------------------------------
Musmus66/1-1285  ------------------------------------------------------------
Musmus63/1-2152  ------------------------------------------------------------
Musmus24/1-1389  ------------------------------------------------------------
Musmus62/1-2167  ------------------------------------------------------------
Musmus64/1-2156  ------------------------------------------------------------
Musmus61/1-2163  ------------------------------------------------------------
Homsap4/1-1429   ------------------------------------------------------------
Musmus65/1-1278  ------------------------------------------------------------
Bostau13/1-1429  ------------------------------------------------------------
Homsap3/1-1427   ------------------------------------------------------------
Musmus19/1-1428  ------------------------------------------------------------
Bostau12/1-1427  ------------------------------------------------------------
Homsap2/1-1440   ------------------------------------------------------------
Musmus16/1-1446  ------------------------------------------------------------
Bostau11/1-1440  ------------------------------------------------------------
Homsap1/1-1438   ------------------------------------------------------------
Musmus14/1-1437  ------------------------------------------------------------
Musmus15/1-1439  ------------------------------------------------------------
Bostau10/1-1438  ------------------------------------------------------------
Musmus49/1-2193  ------------------------------------------------------------
Musmus48/1-2200  ------------------------------------------------------------
Musmus50/1-2195  ------------------------------------------------------------
Homsap7/1-1401   ------------------------------------------------------------
Musmus23/1-1400  ------------------------------------------------------------
Musmus54/1-2191  ------------------------------------------------------------
Bostau17/1-1405  ------------------------------------------------------------
Musmus85/1-2080  ------------------------------------------------------------
Musmus18/1-1426  ------------------------------------------------------------
Musmus101/1-2076 ------------------------------------------------------------
Musmus47/1-2202  ------------------------------------------------------------
Susscr230/1-1684 ------------------------------------------------------------
Susscr285/1-1569 ------------------------------------------------------------
Susscr257/1-1645 ------------------------------------------------------------
Orylat676/1-1165 ------------------------------------------------------------
Lepocu116/1-2319 ------------------------------------------------------------
Orylat412/1-981  ------------------------------------------------------------
Cypvar362/1-969  ------------------------------------------------------------
Larcro139/1-2242 ------------------------------------------------------------
Larcro140/1-2241 ------------------------------------------------------------
Astmex313/1-955  ------------------------------------------------------------
Pygnat398/1-920  ------------------------------------------------------------
Pygnat318/1-948  ------------------------------------------------------------
Astmex392/1-920  ------------------------------------------------------------
Xenlae114/1-2354 ------------------------------------------------------------
Poeret291/1-1024 ------------------------------------------------------------
Poemex297/1-1024 ------------------------------------------------------------
Poelat300/1-1024 ------------------------------------------------------------
Xipmac302/1-1024 ------------------------------------------------------------
Poeret376/1-989  ------------------------------------------------------------
Poefor377/1-989  ------------------------------------------------------------
Xipmac364/1-989  ------------------------------------------------------------
Poemex378/1-989  ------------------------------------------------------------
Poelat379/1-989  ------------------------------------------------------------
Poemex352/1-1006 ------------------------------------------------------------
Poelat354/1-1006 ------------------------------------------------------------
Esoluc248/1-2180 ------------------------------------------------------------
Poeret348/1-1006 ------------------------------------------------------------
Poefor351/1-1006 ------------------------------------------------------------
Esoluc193/1-2213 ------------------------------------------------------------
Poefor293/1-1024 ------------------------------------------------------------
Esoluc192/1-2215 ------------------------------------------------------------
Pygnat320/1-955  ------------------------------------------------------------
Krymar416/1-958  ------------------------------------------------------------
Hapbur386/1-998  ------------------------------------------------------------
Orenil380/1-998  ------------------------------------------------------------
Hapbur307/1-1033 ------------------------------------------------------------
Stepar310/1-1032 ------------------------------------------------------------
Orenil303/1-1033 ------------------------------------------------------------
Mayzeb301/1-1034 ------------------------------------------------------------
Hapbur370/1-1015 ------------------------------------------------------------
Notfur367/1-1008 ------------------------------------------------------------
Stepar383/1-1014 ------------------------------------------------------------
Cynsem312/1-1030 ------------------------------------------------------------
Orenil356/1-1015 ------------------------------------------------------------
Notfur287/1-1026 ------------------------------------------------------------
Xentro125/1-2335 ------------------------------------------------------------
Takrub201/1-2251 ------------------------------------------------------------
Takrub200/1-2251 ------------------------------------------------------------
Stepar154/1-2237 ------------------------------------------------------------
Takrub195/1-2245 ------------------------------------------------------------
Stepar155/1-2239 ------------------------------------------------------------
Xentro134/1-2287 ------------------------------------------------------------
Xentro126/1-2326 ------------------------------------------------------------
Xentro115/1-2322 ------------------------------------------------------------
Ictpun225/1-2257 ------------------------------------------------------------
Takrub202/1-2253 ------------------------------------------------------------
Xentro136/1-2285 ------------------------------------------------------------
Cluhar252/1-2279 ------------------------------------------------------------
Esoluc247/1-2181 ------------------------------------------------------------
Takrub242/1-2195 ------------------------------------------------------------
Esoluc229/1-2188 ------------------------------------------------------------
Notfur361/1-991  ------------------------------------------------------------
Stepar387/1-997  ------------------------------------------------------------
Neobri341/1-983  ------------------------------------------------------------
Esoluc194/1-2216 ------------------------------------------------------------
Takrub197/1-2230 ------------------------------------------------------------
Ictpun250/1-2222 ------------------------------------------------------------
Esoluc190/1-2209 ------------------------------------------------------------
Stepar206/1-2204 ------------------------------------------------------------
Esoluc191/1-2214 ------------------------------------------------------------
Xentro110/1-2361 ------------------------------------------------------------
Ictpun108/1-1410 ------------------------------------------------------------
Xentro69/1-1406  ------------------------------------------------------------
Stepar94/1-1421  ------------------------------------------------------------
Esoluc100/1-1405 ------------------------------------------------------------
Xentro67/1-1441  ------------------------------------------------------------
Mayzeb91/1-1412  ------------------------------------------------------------
Krymar103/1-1417 ------------------------------------------------------------
Orenil211/1-2204 ------------------------------------------------------------
Hapbur147/1-2220 ------------------------------------------------------------
Cynsem185/1-2223 ------------------------------------------------------------
Mayzeb151/1-2220 ------------------------------------------------------------
Orenil95/1-1421  ------------------------------------------------------------
Neobri143/1-2220 ------------------------------------------------------------
Pygnat107/1-1425 ------------------------------------------------------------
Mayzeb204/1-2192 ------------------------------------------------------------
Neobri198/1-2192 ------------------------------------------------------------
Takrub393/1-983  ------------------------------------------------------------
Xenlae70/1-1405  ------------------------------------------------------------
Xenlae113/1-2362 ------------------------------------------------------------
Neobri88/1-1412  ------------------------------------------------------------
Krymar241/1-2199 ------------------------------------------------------------
Hapbur203/1-2192 ------------------------------------------------------------
Hapbur89/1-1412  ------------------------------------------------------------
Xenlae129/1-2327 ------------------------------------------------------------
Xenlae135/1-2279 ------------------------------------------------------------
Xenlae111/1-2353 ------------------------------------------------------------
Pygnat216/1-2269 ------------------------------------------------------------
Pygnat251/1-2251 ------------------------------------------------------------
Pygnat215/1-2286 ------------------------------------------------------------
Xenlae118/1-2323 ------------------------------------------------------------
Xenlae130/1-2318 ------------------------------------------------------------
Pygnat217/1-2283 ------------------------------------------------------------
Pygnat219/1-2285 ------------------------------------------------------------
Pygnat218/1-2284 ------------------------------------------------------------
Krymar186/1-2227 ------------------------------------------------------------
Mayzeb150/1-2227 ------------------------------------------------------------
Neobri144/1-2227 ------------------------------------------------------------
Hapbur148/1-2225 ------------------------------------------------------------
Mayzeb152/1-2225 ------------------------------------------------------------
Neobri145/1-2225 ------------------------------------------------------------
Krymar188/1-2234 ------------------------------------------------------------
Orenil158/1-2239 ------------------------------------------------------------
Orenil157/1-2237 ------------------------------------------------------------
Hapbur149/1-2227 ------------------------------------------------------------
Orenil156/1-2232 ------------------------------------------------------------
Krymar187/1-2232 ------------------------------------------------------------
Sinrhi328/1-1021 ------------------------------------------------------------
Danrer314/1-1023 ------------------------------------------------------------
Singra296/1-1023 ------------------------------------------------------------
Salsal346/1-1013 ------------------------------------------------------------
Salsal162/1-2312 ------------------------------------------------------------
Cluhar385/1-1013 ------------------------------------------------------------
Salsal315/1-1030 ------------------------------------------------------------
Salsal165/1-2321 ------------------------------------------------------------
Salsal161/1-2319 ------------------------------------------------------------
Sinrhi325/1-1024 ------------------------------------------------------------
Sinans426/1-1092 ------------------------------------------------------------
Salsal163/1-2314 ------------------------------------------------------------
Salsal280/1-1062 ------------------------------------------------------------
Salsal232/1-2279 ------------------------------------------------------------
Ictpun338/1-951  ------------------------------------------------------------
Ictpun406/1-916  ------------------------------------------------------------
Ictpun343/1-942  ------------------------------------------------------------
Salsal231/1-2286 ------------------------------------------------------------
Salsal153/1-2299 ------------------------------------------------------------
Sinrhi355/1-1007 ------------------------------------------------------------
Sinrhi359/1-1004 ------------------------------------------------------------
Danrer340/1-1006 ------------------------------------------------------------
Auslim182/1-2112 ------------------------------------------------------------
Salsal86/1-1426  ------------------------------------------------------------
Salsal278/1-1045 ------------------------------------------------------------
Sinrhi279/1-1042 ------------------------------------------------------------
Danrer277/1-1041 ------------------------------------------------------------
Sinans282/1-1042 ------------------------------------------------------------
Sinrhi281/1-1039 ------------------------------------------------------------
Salsal245/1-2219 ------------------------------------------------------------
Salsal305/1-1073 ------------------------------------------------------------
Lepocu263/1-1042 ------------------------------------------------------------
Salsal207/1-2312 ------------------------------------------------------------
Salsal253/1-2282 ------------------------------------------------------------
Esoluc283/1-1053 ------------------------------------------------------------
Notcor205/1-2065 ------------------------------------------------------------
Salsal249/1-2215 ------------------------------------------------------------
Sinans405/1-909  ------------------------------------------------------------
Pygnat317/1-1006 ------------------------------------------------------------
Sinans394/1-910  ------------------------------------------------------------
Sinrhi390/1-910  ------------------------------------------------------------
Salsal98/1-1425  ------------------------------------------------------------
Salsal299/1-1070 ------------------------------------------------------------
Salsal292/1-1053 ------------------------------------------------------------
Sinans316/1-945  ------------------------------------------------------------
Salsal210/1-2317 ------------------------------------------------------------
Sinans334/1-944  ------------------------------------------------------------
Salsal342/1-1038 ------------------------------------------------------------
Sinrhi309/1-945  ------------------------------------------------------------
Salsal189/1-2276 ------------------------------------------------------------
Auslim420/1-967  ------------------------------------------------------------
Pygnat308/1-1023 ------------------------------------------------------------
Pygnat274/1-1041 ------------------------------------------------------------
Salsal97/1-1422  ------------------------------------------------------------
Salsal357/1-1021 ------------------------------------------------------------
Salsal209/1-2315 ------------------------------------------------------------
Salsal286/1-1056 ------------------------------------------------------------
Salsal208/1-2314 ------------------------------------------------------------
Sinrhi226/1-1525 ------------------------------------------------------------
Sinans227/1-1525 ------------------------------------------------------------
Singra319/1-945  ------------------------------------------------------------
Orylat177/1-2223 ------------------------------------------------------------
Orylat178/1-2225 ------------------------------------------------------------
Singra395/1-910  ------------------------------------------------------------
Singra183/1-1528 ------------------------------------------------------------
Singra141/1-1525 ------------------------------------------------------------
Cluhar415/1-892  ------------------------------------------------------------
Sinrhi176/1-1528 ------------------------------------------------------------
Poemex220/1-2210 ------------------------------------------------------------
Notfur109/1-1422 ------------------------------------------------------------
Poemex239/1-2182 ------------------------------------------------------------
Orylat238/1-2190 ------------------------------------------------------------
Poemex112/1-1392 ------------------------------------------------------------
Sinrhi128/1-1414 ------------------------------------------------------------
Notfur243/1-2205 ------------------------------------------------------------
Poemex223/1-2203 ------------------------------------------------------------
Poemex224/1-2208 ------------------------------------------------------------
Orylat102/1-1411 ------------------------------------------------------------
Sinans123/1-1434 ------------------------------------------------------------
Sinrhi117/1-1434 ------------------------------------------------------------
Notfur180/1-2238 ------------------------------------------------------------
Sinans171/1-1503 ------------------------------------------------------------
Notfur181/1-2240 ------------------------------------------------------------
Singra121/1-1434 ------------------------------------------------------------
Sinrhi124/1-1434 ------------------------------------------------------------
Poemex256/1-2175 ------------------------------------------------------------
Notfur179/1-2233 ------------------------------------------------------------
Singra122/1-1434 ------------------------------------------------------------
Singra127/1-1434 ------------------------------------------------------------
Takrub391/1-986  ------------------------------------------------------------
Ictpun369/1-977  ------------------------------------------------------------
Ictpun347/1-994  ------------------------------------------------------------
Singra175/1-1560 ------------------------------------------------------------
Sinans169/1-1560 ------------------------------------------------------------
Sinrhi166/1-1560 ------------------------------------------------------------
Ictpun295/1-1012 ------------------------------------------------------------
Takrub396/1-969  ------------------------------------------------------------
Poeret258/1-2175 ------------------------------------------------------------
Larcro374/1-992  ------------------------------------------------------------
Danrer184/1-1537 ------------------------------------------------------------
Poeret244/1-2182 ------------------------------------------------------------
Poeret119/1-1392 ------------------------------------------------------------
Auslim418/1-970  ------------------------------------------------------------
Danrer131/1-1443 ------------------------------------------------------------
Poeret235/1-2208 ------------------------------------------------------------
Danrer246/1-1534 ------------------------------------------------------------
Poeret236/1-2210 ------------------------------------------------------------
Xipmac214/1-2210 ------------------------------------------------------------
Poeret234/1-2203 ------------------------------------------------------------
Danrer196/1-1569 ------------------------------------------------------------
Sinans138/1-1362 ------------------------------------------------------------
Cypvar173/1-2225 ------------------------------------------------------------
Danrer326/1-862  ------------------------------------------------------------
Sinans164/1-1330 ------------------------------------------------------------
Cypvar174/1-2232 ------------------------------------------------------------
Danrer402/1-827  ------------------------------------------------------------
Cypvar172/1-2230 ------------------------------------------------------------
Cypvar233/1-2197 ------------------------------------------------------------
Cypvar105/1-1414 ------------------------------------------------------------
Poelat368/1-917  ------------------------------------------------------------
Notfur414/1-859  ------------------------------------------------------------
Poemex363/1-917  ------------------------------------------------------------
Funhet167/1-2232 ------------------------------------------------------------
Funhet344/1-923  ------------------------------------------------------------
Notfur373/1-894  ------------------------------------------------------------
Poefor366/1-917  ------------------------------------------------------------
Funhet168/1-2234 ------------------------------------------------------------
Funhet408/1-888  ------------------------------------------------------------
Funhet104/1-1423 ------------------------------------------------------------
Funhet228/1-2199 ------------------------------------------------------------
Funhet170/1-2227 ------------------------------------------------------------
Poeret371/1-917  ------------------------------------------------------------
Poefor411/1-882  ------------------------------------------------------------
Cynsem337/1-978  ------------------------------------------------------------
Auslim375/1-840  ------------------------------------------------------------
Stepar345/1-931  ------------------------------------------------------------
Larcro321/1-895  ------------------------------------------------------------
Esoluc284/1-1060 ------------------------------------------------------------
Esoluc336/1-1042 ------------------------------------------------------------
Esoluc358/1-1025 ------------------------------------------------------------
Mayzeb335/1-895  ------------------------------------------------------------
Hapbur331/1-895  ------------------------------------------------------------
Neobri323/1-895  ------------------------------------------------------------
Cypvar353/1-933  ------------------------------------------------------------
Mayzeb333/1-925  ------------------------------------------------------------
Neobri397/1-890  ------------------------------------------------------------
Orenil401/1-884  ------------------------------------------------------------
Takrub413/1-875  ------------------------------------------------------------
Hapbur399/1-890  ------------------------------------------------------------
Mayzeb400/1-890  ------------------------------------------------------------
Hapbur332/1-925  ------------------------------------------------------------
Cypvar407/1-920  ------------------------------------------------------------
Orenil329/1-919  ------------------------------------------------------------
Neobri324/1-925  ------------------------------------------------------------
Cypvar410/1-898  ------------------------------------------------------------
Xipmac349/1-920  ------------------------------------------------------------
Esoluc381/1-891  ------------------------------------------------------------
Notcor388/1-889  ------------------------------------------------------------
Salsal382/1-849  ------------------------------------------------------------
Funhet294/1-1034 ------------------------------------------------------------
Galgal260/1-1040 ------------------------------------------------------------
Galgal275/1-1005 ------------------------------------------------------------
Salsal417/1-846  ------------------------------------------------------------
Salsal384/1-881  ------------------------------------------------------------
Xentro290/1-1001 ------------------------------------------------------------
Loxafr271/1-1046 ------------------------------------------------------------
Xentro266/1-1036 ------------------------------------------------------------
Xenlae267/1-1039 ------------------------------------------------------------
Bostau311/1-1012 ------------------------------------------------------------
Pytbiv262/1-1044 ------------------------------------------------------------
Gekjap264/1-1044 ------------------------------------------------------------
Anocar265/1-1044 ------------------------------------------------------------
Xenlae288/1-1004 ------------------------------------------------------------
Bostau273/1-1047 ------------------------------------------------------------
Xenlae322/1-976  ------------------------------------------------------------
Xenlae269/1-1039 ------------------------------------------------------------
Musmus270/1-1047 ------------------------------------------------------------
Xenlae304/1-1004 ------------------------------------------------------------
Homsap289/1-1011 ------------------------------------------------------------
Musmus298/1-1012 ------------------------------------------------------------
Homsap268/1-1046 ------------------------------------------------------------
Loxafr272/1-1048 ------------------------------------------------------------
Loxafr306/1-1013 ------------------------------------------------------------
Promuc261/1-1083 ------------------------------------------------------------
Singra648/1-1257 ------------------------------------------------------------
Singra650/1-1253 ------------------------------------------------------------
Mayzeb628/1-1224 ------------------------------------------------------------
Neobri635/1-1220 ------------------------------------------------------------
Mayzeb644/1-1247 ------------------------------------------------------------
Hapbur656/1-1244 ------------------------------------------------------------
Orylat614/1-1271 ------------------------------------------------------------
Poelat626/1-1249 ------------------------------------------------------------
Poefor639/1-1273 ------------------------------------------------------------
Poemex642/1-1273 ------------------------------------------------------------
Punnye624/1-1239 ------------------------------------------------------------
Poelat634/1-1273 ------------------------------------------------------------
Mayzeb622/1-1239 ------------------------------------------------------------
Orylat611/1-1255 ------------------------------------------------------------
Hapbur657/1-1252 ------------------------------------------------------------
Orylat612/1-1263 ------------------------------------------------------------
Hapbur647/1-1259 ------------------------------------------------------------
Poemex630/1-1249 ------------------------------------------------------------
Poefor641/1-1269 ------------------------------------------------------------
Hapbur649/1-1267 ------------------------------------------------------------
Poefor636/1-1249 ------------------------------------------------------------
Poeret627/1-1249 ------------------------------------------------------------
Hapbur652/1-1294 ------------------------------------------------------------
Orylat615/1-1296 ------------------------------------------------------------
Orenil623/1-1238 ------------------------------------------------------------
Orylat613/1-1287 ------------------------------------------------------------
Orenil631/1-1231 ------------------------------------------------------------
Punnye632/1-1232 ------------------------------------------------------------
Mayzeb629/1-1232 ------------------------------------------------------------
Poemex640/1-1277 ------------------------------------------------------------
Cypvar621/1-1239 ------------------------------------------------------------
Orylat625/1-1276 ------------------------------------------------------------
Neobri643/1-1228 ------------------------------------------------------------
Poelat633/1-1277 ------------------------------------------------------------
Poefor637/1-1277 ------------------------------------------------------------
Orylat655/1-1228 ------------------------------------------------------------
Poeret600/1-1246 ------------------------------------------------------------
Poeret604/1-1239 ------------------------------------------------------------
Poefor606/1-1230 ------------------------------------------------------------
Ictpun653/1-1238 ------------------------------------------------------------
Poefor605/1-1237 ------------------------------------------------------------
Poeret602/1-1273 ------------------------------------------------------------
Poeret603/1-1272 ------------------------------------------------------------
Poeret608/1-1272 ------------------------------------------------------------
Xipmac607/1-1293 ------------------------------------------------------------
Ictpun654/1-1224 ------------------------------------------------------------
Poeret609/1-1280 ------------------------------------------------------------
Poeret610/1-1281 ------------------------------------------------------------
Xenlae658/1-1265 ------------------------------------------------------------
Poemex616/1-1264 ------------------------------------------------------------
Poeret601/1-1266 ------------------------------------------------------------
Anocar618/1-1263 ------------------------------------------------------------
Takrub646/1-1237 ------------------------------------------------------------
Xentro661/1-1276 ------------------------------------------------------------
Anocar620/1-1279 ------------------------------------------------------------
Xentro663/1-1290 ------------------------------------------------------------
Xentro659/1-1268 ------------------------------------------------------------
Xentro662/1-1283 ------------------------------------------------------------
Anocar619/1-1284 ------------------------------------------------------------
Takrub638/1-1272 ------------------------------------------------------------
Pytbiv664/1-1244 ------------------------------------------------------------
Xentro660/1-1271 ------------------------------------------------------------
Anocar617/1-1271 ------------------------------------------------------------
Takrub645/1-1264 ------------------------------------------------------------
Takrub651/1-1264 ------------------------------------------------------------
Xentro665/1-1243 ------------------------------------------------------------
Galgal722/1-2012 SPSPLSQQTSPPARESTAWQNQQRDTTANVEAALESKFHEEENGVSPGVRYITEPLIKSL
Notcor688/1-2124 KQFQLDSLEATLQKQKQKADGERS---------------------------------ETS
Galgal723/1-2336 SPSPLSQQTSPPARESTAWQNQQRDTTANVEAALESKFHEEENGVSPGVRYITEPLIKSL
Galgal716/1-2333 SPSPLSQQTSPPARESTAWQNQQRDTTANVEAALESKFHEEENGVSPGVRYITEPLIKSL
Galgal721/1-2334 SPSPLSQQTSPPARESTAWQNQQRDTTANVEAALESKFHEEENGVSPGVRYITEPLIKSL
Orenil720/1-2837 KQFQLDSLEAALQKQKQKVDSERT---------------------------------ETS
Loxafr711/1-1709 MEEPVQDGVASPATPGTGKSK-----------------------------------LETL
Loxafr710/1-1684 MEEPVQDGVASPATPGTGKSK-----------------------------------LETL
Musmus718/1-2211 TPTRTRSRTSSFTDQLDDVTPNRE---------------------------------NAS
Musmus726/1-2238 TPTRTRSRTSSFTDQLDDVTPNRE---------------------------------NAS
Musmus719/1-2212 TPTRTRSRTSSFTDQLDDVTPNRE---------------------------------NAS
Musmus707/1-2273 TPTRTRSRTSSFTDQLDDVTPNRELLAGMVAEPAFLSEYTIFALDSSKQPKTQTGSVNAS
Gekjap439/1-1101 ------------------------------------------------------------
Musmus702/1-2272 TPTRTRSRTSSFTDQLDDVTPNRELLAGMVAEPAFLSEYTIFALDSSKQPKTQTGSVNAS
Musmus708/1-2244 TPTRTRSRTSSFTDQLDDVTPNRELLAGMVAEPAFLSEYTIFALDSSKQPKTQTGSVNAS
Musmus709/1-2271 TPTRTRSRTSSFTDQLDDVTPNRELLAGMVAEPAFLSEYTIFALDSSKQPKTQTGSVNAS
Musmus704/1-2245 TPTRTRSRTSSFTDQLDDVTPNRELLAGMVAEPAFLSEYTIFALDSSKQPKTQTGSVNAS
Musmus724/1-2239 TPTRTRSRTSSFTDQLDDVTPNRE---------------------------------NAS
Musmus725/1-2240 TPTRTRSRTSSFTDQLDDVTPNRE---------------------------------NAS
Gekjap700/1-1408 ------------------------------------------------------------
Musmus683/1-1297 ------------------------------------------------------------
Cynsem684/1-2353 ------------------------------------------------------------

Homsap574/1-705  ------------------------------------------------------------
Thasir589/1-704  ------------------------------------------------------------
Singra571/1-715  ------------------------------------------------------------
Salsal523/1-707  ------------------------------------------------------------
Singra573/1-714  ------------------------------------------------------------
Susscr508/1-703  ------------------------------------------------------------
Gekjap558/1-702  ------------------------------------------------------------
Larcro513/1-704  ------------------------------------------------------------
Musmus529/1-704  ------------------------------------------------------------
Bostau562/1-704  ------------------------------------------------------------
Poefor532/1-725  ---------------------------------------------------METIKKGDN
Poeret542/1-725  ---------------------------------------------------METIKKGDN
Orenil521/1-727  ---------------------------------------------------MEINKKEDK
Poelat538/1-725  ---------------------------------------------------METIKKRDN
Auslim598/1-727  ---------------------------------------------------MEIIKKDDD
Notfur520/1-721  ---------------------------------------------------MEVIKKEDG
Xenlae578/1-716  ------------------------------------------------------------
Ictpun577/1-718  ------------------------------------------------------------
Hapbur517/1-723  ---------------------------------------------------MEINKKEDK
Punnye518/1-723  ---------------------------------------------------MEINKKEDK
Mayzeb516/1-723  ---------------------------------------------------MKINKKEDK
Auslim594/1-679  ------------------------------------------------------------
Gekjap560/1-673  ------------------------------------------------------------
Singra330/1-693  ---------------------------------------------------------MSA
Orylat555/1-680  ------------------------------------------------------------
Takrub535/1-689  ------------------------------------------------------------
Cynsem556/1-671  ------------------------------------------------------------
Xenlae581/1-661  ------------------------------------------------------------
Krymar350/1-670  -----------------------------------------------------MT---TP
Mayzeb549/1-672  ---------------------------------------------------MKINKKEDK
Cynsem507/1-672  SGPAAETLIMTKEEENLETQEKERHEREEQEEGKAQREEEEALTEEEGEEEEEEDEEREE
Gekjap559/1-672  ------------------------------------------------------------
Galgal583/1-701  ------------------------------------------------------------
Gekjap557/1-701  ------------------------------------------------------------
Loxafr572/1-702  ------------------------------------------------------------
Cypvar533/1-702  ------------------------------------------------------------
Anocar580/1-702  ------------------------------------------------------------
Promuc584/1-699  ------------------------------------------------------------
Musmus526/1-694  ------------------------------------------------------------
Ictpun576/1-697  ------------------------------------------------------------
Thasir590/1-701  ------------------------------------------------------------
Galgal582/1-700  ------------------------------------------------------------
Notfur522/1-701  ------------------------------------------------------------
Krymar575/1-776  -------------------------------MFCSSAWTQFVSFGFSQEAFMEVIEKEDV
Esoluc505/1-772  -------------------------MHSHEDDKELSKSVPVFSSTRRSEPSRFLMNAPSK
Sinrhi327/1-850  ---------------------------------------------------------MSA
Krymar566/1-778  -------------------------------MFCSSAWTQFVSFGFSQEAFMEVIEKEDV
Susscr422/1-804  -----------------------------------------------------------M
Krymar564/1-758  ---------------------------------------------------MEVIEKEDV
Pygnat567/1-758  -----------------------------------------------------MPVVSPS
Auslim596/1-758  ---------------------------------------------------MEIIKKDDD
Cluhar597/1-764  ----------------------------------------------MLINDSVMEYNRSK
Orenil537/1-759  ---------------------------------------------------MEINKKEDK
Stepar593/1-760  ---------------------------------------------------MEINKKEDI
Poefor587/1-1144 ------------------------------------------------------------
Musmus40/1-1140  ---------------------------------------------------------MSM
Poefor142/1-1279 ---------------------------------------------------------MST
Xentro120/1-1150 ---------------------------------------------------------MSS
Punnye137/1-1219 ---------------------------------------------------------MST
Mayzeb372/1-877  ---------------------------------------------------------MNM
Musmus276/1-854  -----------------------------------------------------------M
Thasir259/1-875  ------------------------------------------------------------
Musmus99/1-1099  ---------------------------------------------------------MSM
Thasir438/1-1000 ------------------------------------------------------------
Poelat588/1-1051 ------------------------------------------------------------
Poeret554/1-737  ------------------------------------------------------------
Poelat551/1-736  ------------------------------------------------------------
Orenil546/1-739  ------------------------------------------------------------
Krymar563/1-738  ------------------------------------------------------------
Auslim595/1-738  ------------------------------------------------------------
Mayzeb543/1-735  ------------------------------------------------------------
Stepar525/1-728  ---------------------------------------------------MEINKKEDI
Pygnat534/1-733  -----------------------------------------------------MPVVSPS
Poefor540/1-736  ------------------------------------------------------------
Punnye550/1-735  ------------------------------------------------------------
Hapbur548/1-735  ------------------------------------------------------------
Poelat552/1-756  ---------------------------------------------------METIKKRDN
Mayzeb541/1-755  ---------------------------------------------------MKINKKEDK
Xipmac565/1-757  ---------------------------------------------------MEIIKKGDN
Poefor539/1-756  ---------------------------------------------------METIKKGDN
Poeret553/1-757  ---------------------------------------------------METIKKGDN
Krymar530/1-745  -------------------------------MFCSSAWTQFVSFGFSQEAFMEVIEKEDV
Pygnat568/1-740  ------------------------------------------------------------
Neobri569/1-741  ------------------------------------------------------------
Punnye545/1-755  ---------------------------------------------------MEINKKEDK
Krymar527/1-747  -------------------------------MFCSSAWTQFVSFGFSQEAFMEVIEKEDV
Hapbur544/1-755  ---------------------------------------------------MEINKKEDK
Promuc480/1-536  ------------------------------------------------------------
Xenlae495/1-534  ------------------------------------------------------------
Lepocu471/1-538  ------------------------------------------------------------
Pytbiv462/1-537  ------------------------------------------------------------
Singra491/1-538  ------------------------------------------------------------
Hapbur487/1-529  ------------------------------------------------------------
Orenil499/1-529  ------------------------------------------------------------
Stepar493/1-529  ------------------------------------------------------------
Xentro482/1-534  ------------------------------------------------------------
Thasir409/1-530  -----------------------------------------------------------M
Xenlae500/1-534  ------------------------------------------------------------
Sinans484/1-539  ------------------------------------------------------------
Pygnat479/1-538  ------------------------------------------------------------
Astmex478/1-539  ------------------------------------------------------------
Ictpun453/1-539  ------------------------------------------------------------
Pygnat465/1-539  ------------------------------------------------------------
Astmex474/1-538  ------------------------------------------------------------
Sinrhi475/1-538  ------------------------------------------------------------
Ictpun454/1-538  ------------------------------------------------------------
Sinans489/1-538  ------------------------------------------------------------
Danrer486/1-538  ------------------------------------------------------------
Gekjap451/1-538  ------------------------------------------------------------
Singra586/1-444  ------------------------------------------------------------
Loxafr449/1-429  ------------------------------------------------------------
Poemex509/1-475  ------------------------------------------------------------
Takrub445/1-451  ------------------------------------------------------------
Singra450/1-452  ------------------------------------------------------------
Susscr427/1-233  ------------------------------------------------------------
Thasir492/1-91   ------------------------------------------------------------
Punnye452/1-150  --------------------------------------------------MDKQGAMSTS
Funhet448/1-394  ------------------------------------------------------------
Notcor599/1-389  ------------------------------------------------------------
Funhet446/1-391  ------------------------------------------------------------
Larcro464/1-512  ------------------------------------------------------------
Stepar469/1-512  ------------------------------------------------------------
Mayzeb497/1-529  ------------------------------------------------------------
Sinrhi455/1-528  ------------------------------------------------------------
Punnye496/1-529  ------------------------------------------------------------
Poemex547/1-506  ------------------------------------------------------------
Promuc437/1-478  ------------------------------------------------------------
Sinans514/1-486  ------------------------------------------------------------
Cluhar511/1-510  ------------------------------------------------------------
Orylat472/1-509  ------------------------------------------------------------
Neobri468/1-509  ------------------------------------------------------------
Homsap570/1-598  ------------------------------------------------------------
Lepocu467/1-598  ------------------------------------------------------------
Poelat458/1-605  ----------MTKEENMQEQEKERQDHEEQEEARVQREEDEELTEEEE------------
Orylat421/1-603  --------------------------------------------------MDKQG---AP
Xipmac477/1-604  --ARLPRPFIMTKEENMQEQEKERQDHEEQEEARDEEEE---------------------
Musmus592/1-595  ------------------------------------------------------------
Krymar481/1-588  ----------MTKEENLQE--KERHDREEQEEGRVQRDEE--------------------
Galgal579/1-593  ------------------------------------------------------------
Notcor515/1-598  ------------------------------------------------------------
Thasir591/1-597  ------------------------------------------------------------
Musmus524/1-598  ------------------------------------------------------------
Cynsem490/1-655  SGPAAETLIMTKEEENLETQEKERHEREEQEEGKAQREEEEALTEEEGEEEEEEDEEREE
Orylat389/1-638  --------------------------------------------------MDKQG---AP
Xenlae519/1-659  ------------------------------------------------------------
Musmus536/1-657  ------------------------------------------------------------
Singra404/1-658  ---------------------------------------------------------MSA
Cypvar470/1-612  ----------MTKEENVQEQEKGTHEDEEQEEARVQREEELTEEEEEEEE----------
Poemex461/1-610  ----------MTKEENMQEQEKERQDHEEQEEAQVQREEDKELTEEEEDEEE--------
Poefor460/1-610  ----------MTKEENMQEQEKERQDHEEQEEARVQREEDEELTEEEEDEEE--------
Funhet585/1-634  ---------------------------------------------------MEITKKGDN
Poeret459/1-613  ----------MTKEDNMQEQEKERQDHEEQEEARVQREEDEELTEEEEDEEE--------
Notfur463/1-616  ----------MTKEENVQEQGKEGHDREEKEEGRVQKDEEEALTEEEDEEDE--------
Musmus498/1-547  ------------------------------------------------------------
Thasir403/1-544  ------------------------------------------------------------
Bostau488/1-547  ------------------------------------------------------------
Homsap456/1-547  ------------------------------------------------------------
Pytbiv561/1-547  ------------------------------------------------------------
Danrer476/1-539  ------------------------------------------------------------
Sinrhi457/1-539  ------------------------------------------------------------
Singra485/1-539  ------------------------------------------------------------
Salsal502/1-541  ------------------------------------------------------------
Salsal501/1-541  ------------------------------------------------------------
Esoluc483/1-541  ------------------------------------------------------------
Lepocu473/1-562  ------------------------------------------------------------
Esoluc506/1-562  ------------------------------------------------------------
Takrub531/1-578  ------------------------------------------------------------
Auslim494/1-571  ------------------------------------------------------------
Lepocu466/1-574  ------------------------------------------------------------
Singra339/1-560  ---------------------------------------------------------MSA
Musmus528/1-551  ------------------------------------------------------------
Susscr504/1-554  ------------------------------------------------------------
Esoluc503/1-561  ------------------------------------------------------------
Salsal510/1-561  ------------------------------------------------------------
Salsal512/1-561  ------------------------------------------------------------
Poelat254/1-2059 ---------------------------------------------------------MST
Poefor240/1-2066 ---------------------------------------------------------MST
Poelat237/1-2066 ---------------------------------------------------------MST
Punnye146/1-2034 ---------------------------------------------------------MST
Poefor255/1-2059 ---------------------------------------------------------MST
Galgal72/1-1994  ---------------------------------------------------------MSM
Salsal160/1-2151 ---------------------------------------------------------MSQ
Poelat213/1-2094 ---------------------------------------------------------MST
Salsal159/1-2144 ---------------------------------------------------------MSQ
Poefor221/1-2087 ---------------------------------------------------------MST
Poefor222/1-2094 ---------------------------------------------------------MST
Poelat212/1-2087 ---------------------------------------------------------MST
Musmus46/1-1981  ---------------------------------------------------------MSM
Galgal71/1-1987  ---------------------------------------------------------MSM
Punnye199/1-1999 ---------------------------------------------------------MST
Galgal73/1-2008  ---------------------------------------------------------MSM
Promuc56/1-1414  ---------------------------------------------------------MSM
Pytbiv51/1-1411  ---------------------------------------------------------MSM
Pytbiv52/1-1397  ---------------------------------------------------------MSM
Pytbiv84/1-2208  ---------------------------------------------------------MSM
Poefor360/1-840  --------------------------------------------------MDKQGPVTTP
Poelat365/1-840  --------------------------------------------------MDKQGPVTTP
Galgal36/1-1422  ---------------------------------------------------------MSM
Galgal77/1-2211  ---------------------------------------------------------MSM
Gekjap44/1-1402  ---------------------------------------------------------MST
Galgal74/1-2210  ---------------------------------------------------------MSM
Galgal31/1-1433  ---------------------------------------------------------MSM
Gekjap43/1-1400  ---------------------------------------------------------MST
Galgal133/1-2074 ---------------------------------------------------------MSM
Anocar58/1-1400  ---------------------------------------------------------MSM
Galgal80/1-2189  ---------------------------------------------------------MSM
Anocar93/1-2197  ---------------------------------------------------------MSM
Gekjap45/1-1409  ---------------------------------------------------------MST
Anocar92/1-2195  ---------------------------------------------------------MSM
Galgal78/1-2206  ---------------------------------------------------------MSM
Gekjap41/1-1420  ---------------------------------------------------------MST
Gekjap83/1-2199  ---------------------------------------------------------MST
Galgal39/1-1404  ---------------------------------------------------------MSM
Galgal81/1-2183  ---------------------------------------------------------MSM
Galgal87/1-2141  ---------------------------------------------------------MSM
Gekjap32/1-1446  ---------------------------------------------------------MST
Gekjap33/1-1448  ---------------------------------------------------------MST
Galgal132/1-2102 ---------------------------------------------------------MSM
Anocar42/1-1435  ---------------------------------------------------------MSM
Gekjap38/1-1437  ---------------------------------------------------------MST
Anocar106/1-2162 ---------------------------------------------------------MSM
Gekjap37/1-1435  ---------------------------------------------------------MST
Galgal29/1-1457  ---------------------------------------------------------MSM
Galgal75/1-2217  ---------------------------------------------------------MSM
Galgal82/1-2171  ---------------------------------------------------------MSM
Gekjap34/1-1453  ---------------------------------------------------------MST
Galgal28/1-1450  ---------------------------------------------------------MSM
Gekjap35/1-1455  ---------------------------------------------------------MST
Galgal30/1-1439  ---------------------------------------------------------MSM
Loxafr22/1-1392  ---------------------------------------------------------MSM
Loxafr53/1-2148  ---------------------------------------------------------MSM
Loxafr79/1-2072  ---------------------------------------------------------MSM
Homsap6/1-1394   ---------------------------------------------------------MSM
Musmus76/1-2126  ---------------------------------------------------------MSM
Bostau21/1-1394  ---------------------------------------------------------MSM
Bostau20/1-1392  ---------------------------------------------------------MSM
Homsap5/1-1392   ---------------------------------------------------------MSM
Musmus68/1-2136  ---------------------------------------------------------MSM
Musmus96/1-2087  ---------------------------------------------------------MSM
Bostau90/1-1325  ---------------------------------------------------------MSM
Musmus27/1-1324  ---------------------------------------------------------MSM
Homsap9/1-1355   ---------------------------------------------------------MSM
Musmus57/1-1331  ---------------------------------------------------------MSM
Musmus26/1-1315  ---------------------------------------------------------MSM
Musmus59/1-1313  ---------------------------------------------------------MSM
Musmus55/1-1324  ---------------------------------------------------------MSM
Musmus60/1-1320  ---------------------------------------------------------MSM
Musmus25/1-1391  ---------------------------------------------------------MSM
Homsap8/1-1390   ---------------------------------------------------------MSM
Musmus66/1-1285  ---------------------------------------------------------MSM
Musmus63/1-2152  ---------------------------------------------------------MSM
Musmus24/1-1389  ---------------------------------------------------------MSM
Musmus62/1-2167  ---------------------------------------------------------MSM
Musmus64/1-2156  ---------------------------------------------------------MSM
Musmus61/1-2163  ---------------------------------------------------------MSM
Homsap4/1-1429   ---------------------------------------------------------MSM
Musmus65/1-1278  ---------------------------------------------------------MSM
Bostau13/1-1429  ---------------------------------------------------------MSM
Homsap3/1-1427   ---------------------------------------------------------MSM
Musmus19/1-1428  ---------------------------------------------------------MSM
Bostau12/1-1427  ---------------------------------------------------------MSM
Homsap2/1-1440   ---------------------------------------------------------MSM
Musmus16/1-1446  ---------------------------------------------------------MSM
Bostau11/1-1440  ---------------------------------------------------------MSM
Homsap1/1-1438   ---------------------------------------------------------MSM
Musmus14/1-1437  ---------------------------------------------------------MSM
Musmus15/1-1439  ---------------------------------------------------------MSM
Bostau10/1-1438  ---------------------------------------------------------MSM
Musmus49/1-2193  ---------------------------------------------------------MSM
Musmus48/1-2200  ---------------------------------------------------------MSM
Musmus50/1-2195  ---------------------------------------------------------MSM
Homsap7/1-1401   ---------------------------------------------------------MSM
Musmus23/1-1400  ---------------------------------------------------------MSM
Musmus54/1-2191  ---------------------------------------------------------MSM
Bostau17/1-1405  ---------------------------------------------------------MSM
Musmus85/1-2080  ---------------------------------------------------------MSM
Musmus18/1-1426  ---------------------------------------------------------MSM
Musmus101/1-2076 ---------------------------------------------------------MSM
Musmus47/1-2202  ---------------------------------------------------------MSM
Susscr230/1-1684 ------------------------------------------------------------
Susscr285/1-1569 ------------------------------------------------------------
Susscr257/1-1645 ------------------------------------------------------------
Orylat676/1-1165 ---------------------------------------------------------MNT
Lepocu116/1-2319 ---------------------------------------------------------MSM
Orylat412/1-981  ---------------------------------------------------------MNM
Cypvar362/1-969  ---------------------------------------------------------MSL
Larcro139/1-2242 ---------------------------------------------------------MST
Larcro140/1-2241 ---------------------------------------------------------MST
Astmex313/1-955  ---------------------------------------------------------MST
Pygnat398/1-920  ---------------------------------------------------------MST
Pygnat318/1-948  ---------------------------------------------------------MST
Astmex392/1-920  ---------------------------------------------------------MST
Xenlae114/1-2354 ---------------------------------------------------------MSS
Poeret291/1-1024 ---------------------------------------------------------MNM
Poemex297/1-1024 ---------------------------------------------------------MNM
Poelat300/1-1024 ---------------------------------------------------------MNM
Xipmac302/1-1024 ---------------------------------------------------------MNM
Poeret376/1-989  ---------------------------------------------------------MNM
Poefor377/1-989  ---------------------------------------------------------MNM
Xipmac364/1-989  ---------------------------------------------------------MNM
Poemex378/1-989  ---------------------------------------------------------MNM
Poelat379/1-989  ---------------------------------------------------------MNM
Poemex352/1-1006 ---------------------------------------------------------MNM
Poelat354/1-1006 ---------------------------------------------------------MNM
Esoluc248/1-2180 ---------------------------------------------------------MST
Poeret348/1-1006 ---------------------------------------------------------MNM
Poefor351/1-1006 ---------------------------------------------------------MNM
Esoluc193/1-2213 ---------------------------------------------------------MST
Poefor293/1-1024 ---------------------------------------------------------MNM
Esoluc192/1-2215 ---------------------------------------------------------MST
Pygnat320/1-955  ---------------------------------------------------------MST
Krymar416/1-958  ---------------------------------------------------------MNM
Hapbur386/1-998  ---------------------------------------------------------MNM
Orenil380/1-998  ---------------------------------------------------------MNM
Hapbur307/1-1033 ---------------------------------------------------------MNM
Stepar310/1-1032 ---------------------------------------------------------MNM
Orenil303/1-1033 ---------------------------------------------------------MNM
Mayzeb301/1-1034 ---------------------------------------------------------MNM
Hapbur370/1-1015 ---------------------------------------------------------MNM
Notfur367/1-1008 ---------------------------------------------------------MNM
Stepar383/1-1014 ---------------------------------------------------------MNM
Cynsem312/1-1030 ---------------------------------------------------------MNM
Orenil356/1-1015 ---------------------------------------------------------MNM
Notfur287/1-1026 ---------------------------------------------------------MNM
Xentro125/1-2335 ---------------------------------------------------------MSS
Takrub201/1-2251 ---------------------------------------------------------MSA
Takrub200/1-2251 ---------------------------------------------------------MSA
Stepar154/1-2237 ---------------------------------------------------------MST
Takrub195/1-2245 ---------------------------------------------------------MSA
Stepar155/1-2239 ---------------------------------------------------------MST
Xentro134/1-2287 ---------------------------------------------------------MSS
Xentro126/1-2326 ---------------------------------------------------------MSS
Xentro115/1-2322 ---------------------------------------------------------MSS
Ictpun225/1-2257 ---------------------------------------------------------MST
Takrub202/1-2253 ---------------------------------------------------------MSA
Xentro136/1-2285 ---------------------------------------------------------MSS
Cluhar252/1-2279 ------------------------------------------------------MSKPSG
Esoluc247/1-2181 ---------------------------------------------------------MST
Takrub242/1-2195 ---------------------------------------------------------MSA
Esoluc229/1-2188 ---------------------------------------------------------MST
Notfur361/1-991  ---------------------------------------------------------MNM
Stepar387/1-997  ---------------------------------------------------------MNM
Neobri341/1-983  ---------------------------------------------------------MNM
Esoluc194/1-2216 ---------------------------------------------------------MST
Takrub197/1-2230 ---------------------------------------------------------MSA
Ictpun250/1-2222 ---------------------------------------------------------MST
Esoluc190/1-2209 ---------------------------------------------------------MST
Stepar206/1-2204 ---------------------------------------------------------MST
Esoluc191/1-2214 ---------------------------------------------------------MST
Xentro110/1-2361 ---------------------------------------------------------MSS
Ictpun108/1-1410 ---------------------------------------------------------MST
Xentro69/1-1406  ---------------------------------------------------------MSS
Stepar94/1-1421  ---------------------------------------------------------MST
Esoluc100/1-1405 ---------------------------------------------------------MST
Xentro67/1-1441  ---------------------------------------------------------MSS
Mayzeb91/1-1412  ---------------------------------------------------------MST
Krymar103/1-1417 ---------------------------------------------------------MST
Orenil211/1-2204 ---------------------------------------------------------MST
Hapbur147/1-2220 ---------------------------------------------------------MST
Cynsem185/1-2223 ---------------------------------------------------------MST
Mayzeb151/1-2220 ---------------------------------------------------------MST
Orenil95/1-1421  ---------------------------------------------------------MST
Neobri143/1-2220 ---------------------------------------------------------MST
Pygnat107/1-1425 ---------------------------------------------------------MST
Mayzeb204/1-2192 ---------------------------------------------------------MST
Neobri198/1-2192 ---------------------------------------------------------MST
Takrub393/1-983  -----------------------------------------------------------M
Xenlae70/1-1405  ---------------------------------------------------------MSS
Xenlae113/1-2362 ---------------------------------------------------------MSS
Neobri88/1-1412  ---------------------------------------------------------MST
Krymar241/1-2199 ---------------------------------------------------------MST
Hapbur203/1-2192 ---------------------------------------------------------MST
Hapbur89/1-1412  ---------------------------------------------------------MST
Xenlae129/1-2327 ---------------------------------------------------------MSS
Xenlae135/1-2279 ---------------------------------------------------------MSS
Xenlae111/1-2353 ---------------------------------------------------------MSS
Pygnat216/1-2269 ---------------------------------------------------------MST
Pygnat251/1-2251 ---------------------------------------------------------MST
Pygnat215/1-2286 ---------------------------------------------------------MST
Xenlae118/1-2323 ---------------------------------------------------------MSS
Xenlae130/1-2318 ---------------------------------------------------------MSS
Pygnat217/1-2283 ---------------------------------------------------------MST
Pygnat219/1-2285 ---------------------------------------------------------MST
Pygnat218/1-2284 ---------------------------------------------------------MST
Krymar186/1-2227 ---------------------------------------------------------MST
Mayzeb150/1-2227 ---------------------------------------------------------MST
Neobri144/1-2227 ---------------------------------------------------------MST
Hapbur148/1-2225 ---------------------------------------------------------MST
Mayzeb152/1-2225 ---------------------------------------------------------MST
Neobri145/1-2225 ---------------------------------------------------------MST
Krymar188/1-2234 ---------------------------------------------------------MST
Orenil158/1-2239 ---------------------------------------------------------MST
Orenil157/1-2237 ---------------------------------------------------------MST
Hapbur149/1-2227 ---------------------------------------------------------MST
Orenil156/1-2232 ---------------------------------------------------------MST
Krymar187/1-2232 ---------------------------------------------------------MST
Sinrhi328/1-1021 ---------------------------------------------------------MNM
Danrer314/1-1023 ---------------------------------------------------------MNM
Singra296/1-1023 ------------------------------------------------------------
Salsal346/1-1013 --------------------------------------------------------MMNM
Salsal162/1-2312 ---------------------------------------------------------MSQ
Cluhar385/1-1013 ---------------------------------------------------------MNM
Salsal315/1-1030 --------------------------------------------------------MMNM
Salsal165/1-2321 ---------------------------------------------------------MSQ
Salsal161/1-2319 ---------------------------------------------------------MSQ
Sinrhi325/1-1024 ---------------------------------------------------------MNM
Sinans426/1-1092 ---------------------------------------------------------MNM
Salsal163/1-2314 ---------------------------------------------------------MSQ
Salsal280/1-1062 --------------------------------------------------------MMNM
Salsal232/1-2279 ---------------------------------------------------------MSQ
Ictpun338/1-951  ---------------------------------------------------------MST
Ictpun406/1-916  ---------------------------------------------------------MST
Ictpun343/1-942  ---------------------------------------------------------MST
Salsal231/1-2286 ---------------------------------------------------------MSQ
Salsal153/1-2299 ---------------------------------------------------------MSQ
Sinrhi355/1-1007 ---------------------------------------------------------MNM
Sinrhi359/1-1004 ---------------------------------------------------------MNM
Danrer340/1-1006 ---------------------------------------------------------MNM
Auslim182/1-2112 ---------------------------------------------------------MSS
Salsal86/1-1426  ---------------------------------------------------------MSQ
Salsal278/1-1045 --------------------------------------------------------MMNM
Sinrhi279/1-1042 ---------------------------------------------------------MNM
Danrer277/1-1041 ---------------------------------------------------------MNM
Sinans282/1-1042 ---------------------------------------------------------MNM
Sinrhi281/1-1039 ---------------------------------------------------------MNM
Salsal245/1-2219 ---------------------------------------------------------MSQ
Salsal305/1-1073 --------------------------------------------------------MMNM
Lepocu263/1-1042 ---------------------------------------------------------MSM
Salsal207/1-2312 ---------------------------------------------------------MST
Salsal253/1-2282 ---------------------------------------------------------MST
Esoluc283/1-1053 --------------------------------------------------------MMNM
Notcor205/1-2065 -----------------------------------------------------------M
Salsal249/1-2215 ---------------------------------------------------------MST
Sinans405/1-909  ---------------------------------------------------------MSA
Pygnat317/1-1006 ---------------------------------------------------------MNM
Sinans394/1-910  ---------------------------------------------------------MST
Sinrhi390/1-910  ---------------------------------------------------------MST
Salsal98/1-1425  ---------------------------------------------------------MST
Salsal299/1-1070 --------------------------------------------------------MMNM
Salsal292/1-1053 --------------------------------------------------------MMNM
Sinans316/1-945  ---------------------------------------------------------MST
Salsal210/1-2317 ---------------------------------------------------------MST
Sinans334/1-944  ---------------------------------------------------------MSA
Salsal342/1-1038 --------------------------------------------------------MMNM
Sinrhi309/1-945  ---------------------------------------------------------MST
Salsal189/1-2276 ---------------------------------------------------------MST
Auslim420/1-967  ---------------------------------------------------------MNM
Pygnat308/1-1023 ---------------------------------------------------------MNM
Pygnat274/1-1041 ---------------------------------------------------------MNM
Salsal97/1-1422  ---------------------------------------------------------MST
Salsal357/1-1021 --------------------------------------------------------MMNM
Salsal209/1-2315 ---------------------------------------------------------MST
Salsal286/1-1056 --------------------------------------------------------MMNM
Salsal208/1-2314 ---------------------------------------------------------MST
Sinrhi226/1-1525 ---------------------------------------------------------MST
Sinans227/1-1525 ---------------------------------------------------------MST
Singra319/1-945  ---------------------------------------------------------MST
Orylat177/1-2223 ---------------------------------------------------------MST
Orylat178/1-2225 ---------------------------------------------------------MST
Singra395/1-910  ---------------------------------------------------------MST
Singra183/1-1528 ---------------------------------------------------------MST
Singra141/1-1525 ---------------------------------------------------------MST
Cluhar415/1-892  ---------------------------------------------------------MST
Sinrhi176/1-1528 ---------------------------------------------------------MST
Poemex220/1-2210 ---------------------------------------------------------MST
Notfur109/1-1422 ---------------------------------------------------------MST
Poemex239/1-2182 ---------------------------------------------------------MST
Orylat238/1-2190 ---------------------------------------------------------MST
Poemex112/1-1392 ---------------------------------------------------------MST
Sinrhi128/1-1414 ---------------------------------------------------------MST
Notfur243/1-2205 ---------------------------------------------------------MST
Poemex223/1-2203 ---------------------------------------------------------MST
Poemex224/1-2208 ---------------------------------------------------------MST
Orylat102/1-1411 ---------------------------------------------------------MST
Sinans123/1-1434 ---------------------------------------------------------MST
Sinrhi117/1-1434 ---------------------------------------------------------MST
Notfur180/1-2238 ---------------------------------------------------------MST
Sinans171/1-1503 ---------------------------------------------------------MST
Notfur181/1-2240 ---------------------------------------------------------MST
Singra121/1-1434 ---------------------------------------------------------MST
Sinrhi124/1-1434 ---------------------------------------------------------MST
Poemex256/1-2175 ---------------------------------------------------------MST
Notfur179/1-2233 ---------------------------------------------------------MST
Singra122/1-1434 ---------------------------------------------------------MST
Singra127/1-1434 ---------------------------------------------------------MST
Takrub391/1-986  -----------------------------------------------------------M
Ictpun369/1-977  ---------------------------------------------------------MNM
Ictpun347/1-994  ---------------------------------------------------------MNM
Singra175/1-1560 ---------------------------------------------------------MST
Sinans169/1-1560 ---------------------------------------------------------MST
Sinrhi166/1-1560 ---------------------------------------------------------MST
Ictpun295/1-1012 ---------------------------------------------------------MNM
Takrub396/1-969  -----------------------------------------------------------M
Poeret258/1-2175 ---------------------------------------------------------MST
Larcro374/1-992  ---------------------------------------------------------MNM
Danrer184/1-1537 ---------------------------------------------------------MST
Poeret244/1-2182 ---------------------------------------------------------MST
Poeret119/1-1392 ---------------------------------------------------------MST
Auslim418/1-970  ---------------------------------------------------------MNM
Danrer131/1-1443 ---------------------------------------------------------MST
Poeret235/1-2208 ---------------------------------------------------------MST
Danrer246/1-1534 ---------------------------------------------------------MST
Poeret236/1-2210 ---------------------------------------------------------MST
Xipmac214/1-2210 ---------------------------------------------------------MST
Poeret234/1-2203 ---------------------------------------------------------MST
Danrer196/1-1569 ---------------------------------------------------------MST
Sinans138/1-1362 ---------------------------------------------------------MST
Cypvar173/1-2225 ---------------------------------------------------------MST
Danrer326/1-862  ---------------------------------------------------------MSS
Sinans164/1-1330 ---------------------------------------------------------MST
Cypvar174/1-2232 ---------------------------------------------------------MST
Danrer402/1-827  ---------------------------------------------------------MSS
Cypvar172/1-2230 ---------------------------------------------------------MST
Cypvar233/1-2197 ---------------------------------------------------------MST
Cypvar105/1-1414 ---------------------------------------------------------MST
Poelat368/1-917  --------------------------------------------------MDKQGPVTTP
Notfur414/1-859  --------------------------------------------------------MSTP
Poemex363/1-917  --------------------------------------------------MDKQGPVTTP
Funhet167/1-2232 ---------------------------------------------------------MST
Funhet344/1-923  --------------------------------------------------MDKQGATTTP
Notfur373/1-894  --------------------------------------------------------MSTP
Poefor366/1-917  --------------------------------------------------MDKQGPVTTP
Funhet168/1-2234 ---------------------------------------------------------MST
Funhet408/1-888  --------------------------------------------------MDKQGATTTP
Funhet104/1-1423 ---------------------------------------------------------MST
Funhet228/1-2199 ---------------------------------------------------------MST
Funhet170/1-2227 ---------------------------------------------------------MST
Poeret371/1-917  --------------------------------------------------MDKQGPITTP
Poefor411/1-882  --------------------------------------------------MDKQGPVTTP
Cynsem337/1-978  --------------------------------------------MAMAPNTEKQGAMSTT
Auslim375/1-840  --------------------------------------------------------MTTP
Stepar345/1-931  --------------------------------------------------MDKQGAVSAP
Larcro321/1-895  --------------------------------------------------MDKQGTMSTP
Esoluc284/1-1060 --------------------------------------------------------MMNM
Esoluc336/1-1042 --------------------------------------------------------MMNM
Esoluc358/1-1025 --------------------------------------------------------MMNM
Mayzeb335/1-895  --------------------------------------------------MDKQGAMSTS
Hapbur331/1-895  --------------------------------------------------MDKQGAMSTS
Neobri323/1-895  --------------------------------------------------MDKQGAMSTS
Cypvar353/1-933  --------------------------------------------------MDKQGPITTP
Mayzeb333/1-925  --------------------------------------------------MDKQGAMSTS
Neobri397/1-890  --------------------------------------------------MDKQGAMSTS
Orenil401/1-884  --------------------------------------------------------MSTS
Takrub413/1-875  --------------------------------------------------MEKQGVTSGP
Hapbur399/1-890  --------------------------------------------------MDKQGAMSTS
Mayzeb400/1-890  --------------------------------------------------MDKQGAMSTS
Hapbur332/1-925  --------------------------------------------------MDKQGAMSTS
Cypvar407/1-920  --------------------------------------------------MDKQGPITTP
Orenil329/1-919  --------------------------------------------------------MSTS
Neobri324/1-925  --------------------------------------------------MDKQGAMSTS
Cypvar410/1-898  --------------------------------------------------MDKQGPITTP
Xipmac349/1-920  --------------------------------------------------MDKQGPVTTP
Esoluc381/1-891  ---------------------------------------------------------MST
Notcor388/1-889  ------------------------------------------------------------
Salsal382/1-849  ---------------------------------------------------------MST
Funhet294/1-1034 ---------------------------------------------------------MNM
Galgal260/1-1040 -----------------------------------------------------------M
Galgal275/1-1005 -----------------------------------------------------------M
Salsal417/1-846  ---------------------------------------------------------MST
Salsal384/1-881  ---------------------------------------------------------MST
Xentro290/1-1001 -----------------------------------------------------------M
Loxafr271/1-1046 -----------------------------------------------------------M
Xentro266/1-1036 -----------------------------------------------------------M
Xenlae267/1-1039 -----------------------------------------------------------M
Bostau311/1-1012 -----------------------------------------------------------M
Pytbiv262/1-1044 -----------------------------------------------------------M
Gekjap264/1-1044 -----------------------------------------------------------M
Anocar265/1-1044 -----------------------------------------------------------M
Xenlae288/1-1004 -----------------------------------------------------------M
Bostau273/1-1047 -----------------------------------------------------------M
Xenlae322/1-976  -----------------------------------------------------------M
Xenlae269/1-1039 -----------------------------------------------------------M
Musmus270/1-1047 -----------------------------------------------------------M
Xenlae304/1-1004 -----------------------------------------------------------M
Homsap289/1-1011 -----------------------------------------------------------M
Musmus298/1-1012 -----------------------------------------------------------M
Homsap268/1-1046 -----------------------------------------------------------M
Loxafr272/1-1048 -----------------------------------------------------------M
Loxafr306/1-1013 -----------------------------------------------------------M
Promuc261/1-1083 -----------------------------------------------------------M
Singra648/1-1257 ------------------------------------------------------------
Singra650/1-1253 ------------------------------------------------------------
Mayzeb628/1-1224 ------------------------------------------------------------
Neobri635/1-1220 ------------------------------------------------------------
Mayzeb644/1-1247 ------------------------------------------------------------
Hapbur656/1-1244 ---------------------------------------------------------MAL
Orylat614/1-1271 ---------------------------------------------------------MAL
Poelat626/1-1249 ------------------------------------------------------------
Poefor639/1-1273 ------------------------------------------------------------
Poemex642/1-1273 ------------------------------------------------------------
Punnye624/1-1239 ------------------------------------------------------------
Poelat634/1-1273 ------------------------------------------------------------
Mayzeb622/1-1239 ------------------------------------------------------------
Orylat611/1-1255 ---------------------------------------------------------MAL
Hapbur657/1-1252 ---------------------------------------------------------MAL
Orylat612/1-1263 ---------------------------------------------------------MAL
Hapbur647/1-1259 ---------------------------------------------------------MAL
Poemex630/1-1249 ------------------------------------------------------------
Poefor641/1-1269 ------------------------------------------------------------
Hapbur649/1-1267 ---------------------------------------------------------MAL
Poefor636/1-1249 ------------------------------------------------------------
Poeret627/1-1249 ------------------------------------------------------------
Hapbur652/1-1294 ---------------------------------------------------------MAL
Orylat615/1-1296 ---------------------------------------------------------MAL
Orenil623/1-1238 ------------------------------------------------------------
Orylat613/1-1287 ---------------------------------------------------------MAL
Orenil631/1-1231 ------------------------------------------------------------
Punnye632/1-1232 ------------------------------------------------------------
Mayzeb629/1-1232 ------------------------------------------------------------
Poemex640/1-1277 ------------------------------------------------------------
Cypvar621/1-1239 ------------------------------------------------------------
Orylat625/1-1276 ------------------------------------------------------------
Neobri643/1-1228 ------------------------------------------------------------
Poelat633/1-1277 ------------------------------------------------------------
Poefor637/1-1277 ------------------------------------------------------------
Orylat655/1-1228 ------------------------------------------------------------
Poeret600/1-1246 ------------------------------------------------------------
Poeret604/1-1239 ------------------------------------------------------------
Poefor606/1-1230 ------------------------------------------------------------
Ictpun653/1-1238 ------------------------------------------------------------
Poefor605/1-1237 ------------------------------------------------------------
Poeret602/1-1273 ------------------------------------------------------------
Poeret603/1-1272 ------------------------------------------------------------
Poeret608/1-1272 ------------------------------------------------------------
Xipmac607/1-1293 ---------------------------------------------------------MAM
Ictpun654/1-1224 ------------------------------------------------------------
Poeret609/1-1280 ------------------------------------------------------------
Poeret610/1-1281 ------------------------------------------------------------
Xenlae658/1-1265 -----------------------------------------------MEAKEFGGPTRPV
Poemex616/1-1264 ------------------------------------------------------------
Poeret601/1-1266 ------------------------------------------------------------
Anocar618/1-1263 ------------------------------------------------------------
Takrub646/1-1237 ------------------------------------------------------------
Xentro661/1-1276 -----------------------------------------------MEAKEFGGPTRPV
Anocar620/1-1279 ----------------------------------------------------------MA
Xentro663/1-1290 -----------------------------------------------MEAKEFGGPTRPV
Xentro659/1-1268 ------------------------------------------------------------
Xentro662/1-1283 -----------------------------------------------MEAKEFGGPTRPV
Anocar619/1-1284 ----------------------------------------------------------MA
Takrub638/1-1272 ------------------------------------------------------------
Pytbiv664/1-1244 ------------------------------------------------------------
Xentro660/1-1271 -----------------------------------------------MEAKEFGGPTRPV
Anocar617/1-1271 ------------------------------------------------------------
Takrub645/1-1264 ------------------------------------------------------------
Takrub651/1-1264 ------------------------------------------------------------
Xentro665/1-1243 ------------------------------------------------------------
Galgal722/1-2012 SKQENLAYISSLNLSSPKDGDKKFKYIENLEKCSKLERLNLSNNQIEK-IEKLDKLLKLR
Notcor688/1-2124 ALKRENQSLLESCDSLEKARQKVVHDLGVKEQQVSYLDGQLNSCRKTIERLEHELKKYKN
Galgal723/1-2336 SKQENLAYISSLNLSSPKDGDKKFKYIENLEKCSKLERLNLSNNQIEK-IEKLDKLLKLR
Galgal716/1-2333 SKQENLAYISSLNLSSPKDGDKKFKYIENLEKCSKLERLNLSNNQIEK-IEKLDKLLKLR
Galgal721/1-2334 SKQENLAYISSLNLSSPKDGDKKFKYIENLEKCSKLERLNLSNNQIEK-IEKLDKLLKLR
Orenil720/1-2837 ALKRENQSLVESCDSLEKARQKVVHDLGVKEQQVSYLEGQLNSCRKTIERLEQELKKHKN
Loxafr711/1-1709 PKEDLIKFAKKQMLLIQKAKSRCTELEKEIEELKSKPAAEGTDDIIQSGFEKGEEIIYRF
Loxafr710/1-1684 PKEDLIKFAKKQMLLIQKAKSRCTELEKEIEELKSKPAAEGTDDIIQ-------------
Musmus718/1-2211 TQATKSPDGVSKDESSPSQSGDTQTFAQKLQLRVPSMESLFRSPIKESLFRSSKEPLVRT
Musmus726/1-2238 TQATKSPDGVSKDESSPSQSGDTQTFAQKLQLRVPSMESLFRSPIKESLFRSSKEPLVRT
Musmus719/1-2212 TQATKSPDGVSKDESSPSQSGDTQTFAQKLQLRVPSMESLFRSPIKESLFRSSKEPLVRT
Musmus707/1-2273 TQATKSPDGVSKDESSPSQSGDTQTFAQKLQLRVPSMESLFRSPIKESLFRSSKEPLVRT
Gekjap439/1-1101 ------------------------------------------------------MEKEKI
Musmus702/1-2272 TQATKSPDGVSKDESSPSQSGDTQTFAQKLQLRVPSMESLFRSPIKESLFRSSKEPLVRT
Musmus708/1-2244 TQATKSPDGVSKDESSPSQSGDTQTFAQKLQLRVPSMESLFRSPIKESLFRSSKEPLVRT
Musmus709/1-2271 TQATKSPDGVSKDESSPSQSGDTQTFAQKLQLRVPSMESLFRSPIKESLFRSSKEPLVRT
Musmus704/1-2245 TQATKSPDGVSKDESSPSQSGDTQTFAQKLQLRVPSMESLFRSPIKESLFRSSKEPLVRT
Musmus724/1-2239 TQATKSPDGVSKDESSPSQSGDTQTFAQKLQLRVPSMESLFRSPIKESLFRSSKEPLVRT
Musmus725/1-2240 TQATKSPDGVSKDESSPSQSGDTQTFAQKLQLRVPSMESLFRSPIKESLFRSSKEPLVRT
Gekjap700/1-1408 -----------------------------------------------------------M
Musmus683/1-1297 -------------------------------------------------------MELYF
Cynsem684/1-2353 ------------------MAALLLQEVEASELSKLPKAAQNKLERILSDLQYEIDSLKAH

Homsap574/1-705  -----------MTIEDLPD-F---------------------------------------
Thasir589/1-704  -----------MTIEELPD-P---------------------------------------
Singra571/1-715  -----------MTKEDVLR-E---------------------------------------
Salsal523/1-707  -----------MTKEDVPVPE---------------------------------------
Singra573/1-714  -----------MTKEDVLR-E---------------------------------------
Susscr508/1-703  -----------MTIEDLPD-F---------------------------------------
Gekjap558/1-702  -----------MTIEDLPD-L---------------------------------------
Larcro513/1-704  -----------MTKEDVSE-----------------------------------------
Musmus529/1-704  -----------MTIEDLPD-I---------------------------------------
Bostau562/1-704  -----------MTIEDLPD-F---------------------------------------
Poefor532/1-725  GKENTAGPEGEMTKEDVSE-----------------------------------------
Poeret542/1-725  GKENTVGPEGEMTKEDVSE-----------------------------------------
Orenil521/1-727  GEDDTAGPEGEMTKEDVSE-----------------------------------------
Poelat538/1-725  GKENTGGPEGEMTKEDVSE-----------------------------------------
Auslim598/1-727  GEEYTSGPEGEMTKEDVSE-----------------------------------------
Notfur520/1-721  GEESTSVPEREMTKEEASE-----------------------------------------
Xenlae578/1-716  -----------MTIEDLGT-D---------------------------------------
Ictpun577/1-718  -----------MTKEEVLK-E---------------------------------------
Hapbur517/1-723  GEDDTAGPEGEMTKEDVSE-----------------------------------------
Punnye518/1-723  GEDDTAGPEGEMTKEDVSE-----------------------------------------
Mayzeb516/1-723  GEDDTAGPEGEMTKEDVSE-----------------------------------------
Auslim594/1-679  --------MPSWAASQDSH-----------------------------------------
Gekjap560/1-673  -----------MTIEDLPD-L---------------------------------------
Singra330/1-693  GKPSGLKPPTKIGKPAAAT----PTKTSPTSAD---------------------AKAVTS
Orylat555/1-680  ------------------------------------------------------------
Takrub535/1-689  -----------MTKEDVSE-----------------------------------------
Cynsem556/1-671  -----------MTKQDVLQ-----------------------------------------
Xenlae581/1-661  -----------MTIEDLGT-D---------------------------------------
Krymar350/1-670  GKASGLKPPSKIVRPTGVP-----SRTSPCSGT---------------------PKPVPP
Mayzeb549/1-672  GEDDTAGPEGEMTKEDVSE-----------------------------------------
Cynsem507/1-672  EEYELQENRAEVEEEEEDEDEPEEEEQDDREEREDEETPLV----------------EPE
Gekjap559/1-672  -----------MTIEDLPD-L---------------------------------------
Galgal583/1-701  -----------MTIEGIPE-P---------------------------------------
Gekjap557/1-701  -----------MTIEDLPD-L---------------------------------------
Loxafr572/1-702  -----------MTIEDLPD-L---------------------------------------
Cypvar533/1-702  -----------MTKEDISE-----------------------------------------
Anocar580/1-702  -----------MTIEDLPD-P---------------------------------------
Promuc584/1-699  -----------MTIEDLPD-P---------------------------------------
Musmus526/1-694  -----------MTIEDLPD-I---------------------------------------
Ictpun576/1-697  -----------MTKEEVLK-E---------------------------------------
Thasir590/1-701  -----------MTIEELPD-P---------------------------------------
Galgal582/1-700  -----------MTIEGIPE-P---------------------------------------
Notfur522/1-701  -----------MTKEEASE-----------------------------------------
Krymar575/1-776  GEEYTSGPEGDMTKEDVSE-----------------------------------------
Esoluc505/1-772  TERFDSGPEGKMTKEDVPVPE---------------------------------------
Sinrhi327/1-850  GKPSGLKPPTKIGKPAAAT----PTKTSPTSAD---------------------AKAVPS
Krymar566/1-778  GEEYTSGPEGDMTKEDVSE-----------------------------------------
Susscr422/1-804  QKPSGLKPPGRGGKHSSPMGRTSTGSTSASAAATTATGSKEGSPLHKQAPGPP--AAAAP
Krymar564/1-758  GEEYTSGPEGDMTKEDVSE-----------------------------------------
Pygnat567/1-758  MEELQHSAEGEMTKEEVLR-E---------------------------------------
Auslim596/1-758  GEEYTSGPEGEMTKEDVSE-----------------------------------------
Cluhar597/1-764  PTNLRNGPERDMTREDVQL-E---------------------------------------
Orenil537/1-759  GEDDTAGPEGEMTKEDVSE-----------------------------------------
Stepar593/1-760  GEDDTTGPEGEMTKEDVSE-----------------------------------------
Poefor587/1-1144 ------------------------------------------------------------
Musmus40/1-1140  LKPSGLKAPTKILKPGSTALKTPAA----AAAP---------------------VEKTIP
Poefor142/1-1279 AKPTGIKAPTKIARPPGTG----APKTNPPTA-----------------------KPAVA
Xentro120/1-1150 LKPSGLKAPSRIAKPGTAAAKSSAV------TA---------------------PTVKT-
Punnye137/1-1219 AKPSGIKVPSKIARPPGTG----APKTNPSTA-----------------------KTAVA
Mayzeb372/1-877  LKSSGLKIPGRGAKHSS-PVGRTSAGGTSSP---------------------VAPKDSAA
Musmus276/1-854  QKPSGLKPPGRGGKHSSPVGRPSVGSASSSVVA-STSGSKEGSPLHKQASGPSSSGAATT
Thasir259/1-875  ------------------------------------------------------------
Musmus99/1-1099  LKPSGLKAPTKILKPGSTALKTPAA----AAAP---------------------VEKTIP
Thasir438/1-1000 ------------------------------------------------------------
Poelat588/1-1051 ------------------------------------------------------------
Poeret554/1-737  -----------MTKEDVSE-----------------------------------------
Poelat551/1-736  -----------MTKEDVSE-----------------------------------------
Orenil546/1-739  -----------MTKEDVSE-----------------------------------------
Krymar563/1-738  -----------MTKEDVSE-----------------------------------------
Auslim595/1-738  -----------MTKEDVSE-----------------------------------------
Mayzeb543/1-735  -----------MTKEDVSE-----------------------------------------
Stepar525/1-728  GEDDTTGPEGEMTKEDVSE-----------------------------------------
Pygnat534/1-733  MEELQHSAEGEMTKEEVLR-E---------------------------------------
Poefor540/1-736  -----------MTKEDVSE-----------------------------------------
Punnye550/1-735  -----------MTKEDVSE-----------------------------------------
Hapbur548/1-735  -----------MTKEDVSE-----------------------------------------
Poelat552/1-756  GKENTGGPEGEMTKEDVSE-----------------------------------------
Mayzeb541/1-755  GEDDTAGPEGEMTKEDVSE-----------------------------------------
Xipmac565/1-757  GKENTAGPAGEMTKEDVSE-----------------------------------------
Poefor539/1-756  GKENTAGPEGEMTKEDVSE-----------------------------------------
Poeret553/1-757  GKENTVGPEGEMTKEDVSE-----------------------------------------
Krymar530/1-745  GEEYTSGPEGDMTKEDVSE-----------------------------------------
Pygnat568/1-740  -----------MTKEEVLR-E---------------------------------------
Neobri569/1-741  -----------MTKEDISE-----------------------------------------
Punnye545/1-755  GEDDTAGPEGEMTKEDVSE-----------------------------------------
Krymar527/1-747  GEEYTSGPEGDMTKEDVSE-----------------------------------------
Hapbur544/1-755  GEDDTAGPEGEMTKEDVSE-----------------------------------------
Promuc480/1-536  -----------MTKDDSAELPS--------------------------------------
Xenlae495/1-534  -----------MTREDLPDSTP--------------------------------------
Lepocu471/1-538  -----------MTKEDTAEVG---------------------------------------
Pytbiv462/1-537  -----------MTKDDSAELPS--------------------------------------
Singra491/1-538  -----------MTKEETSEVE---------------------------------------
Hapbur487/1-529  ------------------------------------------------------------
Orenil499/1-529  ------------------------------------------------------------
Stepar493/1-529  ------------------------------------------------------------
Xentro482/1-534  -----------MTREDPPDSTP--------------------------------------
Thasir409/1-530  LKPSGLKIPGRAGKHASPVGRPGGTAATASTTS---NATKEGSPLHKQA----STSSTGA
Xenlae500/1-534  -----------MTREDPPDSTP--------------------------------------
Sinans484/1-539  -----------MTKEETSEVE---------------------------------------
Pygnat479/1-538  -----------MTKEETTEVE---------------------------------------
Astmex478/1-539  -----------MTKEDTTEVE---------------------------------------
Ictpun453/1-539  -----------MTKDDTADVE---------------------------------------
Pygnat465/1-539  -----------MTKEETTEVE---------------------------------------
Astmex474/1-538  -----------MTKEDTTEVE---------------------------------------
Sinrhi475/1-538  -----------MTKEETSEVE---------------------------------------
Ictpun454/1-538  -----------MTKDDTADVE---------------------------------------
Sinans489/1-538  -----------MTKEETSEVE---------------------------------------
Danrer486/1-538  -----------MTKEETSDVE---------------------------------------
Gekjap451/1-538  -----------MTKDDSGEVPS--------------------------------------
Singra586/1-444  -----------MTKEETSEVE---------------------------------------
Loxafr449/1-429  ------------------------------------------------------------
Poemex509/1-475  ------------------------------------------------------------
Takrub445/1-451  -----------MTDQRVVKLG---------------------------------------
Singra450/1-452  ------------------------------------------------------------
Susscr427/1-233  ------------------------------------------------------------
Thasir492/1-91   ------------------------------------------------------------
Punnye452/1-150  GKASGLKPPSKIVRPSGVP-----SRTSPSSGT---------------------SKPVPP
Funhet448/1-394  ------------------------------------------------------------
Notcor599/1-389  ------------------------------------------------------------
Funhet446/1-391  ------------------------------------------------------------
Larcro464/1-512  ------------------------------------------------------------
Stepar469/1-512  ------------------------------------------------------------
Mayzeb497/1-529  ------------------------------------------------------------
Sinrhi455/1-528  -----------MTKEETSEVE---------------------------------------
Punnye496/1-529  ------------------------------------------------------------
Poemex547/1-506  ------------------------------------------------------------
Promuc437/1-478  ------------------------------------------------------------
Sinans514/1-486  ------------------------------------------------------------
Cluhar511/1-510  ------------------------------------------------------------
Orylat472/1-509  ------------------------------------------------------------
Neobri468/1-509  ------------------------------------------------------------
Homsap570/1-598  ------------------------------------------------------------
Lepocu467/1-598  -----------MTKEDTAEVG---------------------------------------
Poelat458/1-605  -EYELEEERAEMENEEEQEEEREEREEQEEDEEEE-------------------------
Orylat421/1-603  SKASGLKPPSKIVRPSGVP-----QRTSPSSNA---------------------PKAPPP
Xipmac477/1-604  -EYELEEERTEVENEEEQEEEREEREEQEEQEEEE-------------------------
Musmus592/1-595  -----------MTIEDLPD-I---------------------------------------
Krymar481/1-588  ------EEEEEVEDEEEEEREEEREE-------EEDPP----------------------
Galgal579/1-593  ------------------------------------------------------------
Notcor515/1-598  ------------------------------------------------------------
Thasir591/1-597  ------------------------------------------------------------
Musmus524/1-598  -----------MTIEDLPD-I---------------------------------------
Cynsem490/1-655  EEYELQENRAEVEEEEEDEDEPEEEEQDDREEREDEETPLV----------------EPE
Orylat389/1-638  SKASGLKPPSKIVRPSGVP-----QRTSPSSNA---------------------PKAPPP
Xenlae519/1-659  -----------MTIEDLGT-S---------------------------------------
Musmus536/1-657  -----------MTIEDLPD-I---------------------------------------
Singra404/1-658  GKPSGLKPPTKIGKPAAAT----PTKTSPTSAD---------------------AKAVTS
Cypvar470/1-612  --YELEEEKSKVENEEEGEQEGEREEHEEQQGQEDPPV----------------------
Poemex461/1-610  EEYELEEERAEMENEEEQEEEREEREEQEEEEEEE-------------------------
Poefor460/1-610  EEYELEEERAEMENEEEQEEEREEREEQEEEEEEE-------------------------
Funhet585/1-634  GEENTAGPEGEMTKEDISE-----------------------------------------
Poeret459/1-613  EEYELEEERAEMENGEEQEEEREEREEQEEEEEEEEEE----------------------
Notfur463/1-616  DEYELEEERAEVEDEEEAEQEEEPEEREEQEVEEEDPP----------------------
Musmus498/1-547  -----------MTKTDPAPMAPPPRGEEEEE-----------------------------
Thasir403/1-544  -------------------PSTSPS----VSAS---------------------PEKTPP
Bostau488/1-547  -----------MTKTDPAPMAPPLRAEEEEE-----------------------------
Homsap456/1-547  -----------MTKTDPAPMAPPPRGEEEEE-----------------------------
Pytbiv561/1-547  ------------------------------------------------------------
Danrer476/1-539  -----------MTKEETSDVE---------------------------------------
Sinrhi457/1-539  -----------MTKEETSEVE---------------------------------------
Singra485/1-539  -----------MTKEETSEVE---------------------------------------
Salsal502/1-541  -----------MTKEQTAEVEE--------------------------------------
Salsal501/1-541  -----------MTKEQTAEVEE--------------------------------------
Esoluc483/1-541  -----------MTKEQTVEVEE--------------------------------------
Lepocu473/1-562  -----------MTKEDTAEVG---------------------------------------
Esoluc506/1-562  -----------MTKEQTVEVEE--------------------------------------
Takrub531/1-578  -----------MTKEDVSE-----------------------------------------
Auslim494/1-571  ---MGKGERAELDDEEEAEQEEEXEEQEEREVEEEDPP----------------------
Lepocu466/1-574  -----------MTKEDTAEVG---------------------------------------
Singra339/1-560  GKPSGLKPPTKIGKPAAAT----PTKTSPTSAD---------------------AKAVTS
Musmus528/1-551  -----------MTIEDLPD-I---------------------------------------
Susscr504/1-554  -----------MTKTDPAPMAPPLRAEEEEE-----------------------------
Esoluc503/1-561  -----------MTKEQTVEVEE--------------------------------------
Salsal510/1-561  -----------MTKEQTAEVEE--------------------------------------
Salsal512/1-561  -----------MTKEQTAEVEE--------------------------------------
Poelat254/1-2059 AKPTGIKAPTKIARPPGTG----APKTNPPTA-----------------------KPAVA
Poefor240/1-2066 AKPTGIKAPTKIARPPGTG----APKTNPPTA-----------------------KPAVA
Poelat237/1-2066 AKPTGIKAPTKIARPPGTG----APKTNPPTA-----------------------KPAVA
Punnye146/1-2034 AKPSGIKVPSKIARPPGTG----APKTNPSTA-----------------------KTAVA
Poefor255/1-2059 AKPTGIKAPTKIARPPGTG----APKTNPPTA-----------------------KPAVA
Galgal72/1-1994  LKPSGLKAPSKTIKHGSTLLKAPAS---VATAP---------------------AEKAPS
Salsal160/1-2151 AKPSGLKAPSKIGRPTGAP----ATKTSPSTAG---------------------SKVVAA
Poelat213/1-2094 AKPTGIKAPTKIARPPGTG----APKTNPPTA-----------------------KPAVA
Salsal159/1-2144 AKPSGLKAPSKIGRPTGAP----ATKTSPSTAG---------------------SKVVAA
Poefor221/1-2087 AKPTGIKAPTKIARPPGTG----APKTNPPTA-----------------------KPAVA
Poefor222/1-2094 AKPTGIKAPTKIARPPGTG----APKTNPPTA-----------------------KPAVA
Poelat212/1-2087 AKPTGIKAPTKIARPPGTG----APKTNPPTA-----------------------KPAVA
Musmus46/1-1981  LKPSGLKAPTKILKPGSTALKTPAA----AAAP---------------------VEKTIP
Galgal71/1-1987  LKPSGLKAPSKTIKHGSTLLKAPAS---VATAP---------------------AEKAPS
Punnye199/1-1999 AKPSGIKVPSKIARPPGTG----APKTNPSTA-----------------------KTAVA
Galgal73/1-2008  LKPSGLKAPSKTIKHGSTLLKAPAS---VATAP---------------------AEKAPS
Promuc56/1-1414  LKPSGLKAPSKISKPGSVLAKTAAP---VAAAS---------------------PEKTPA
Pytbiv51/1-1411  LKPSGLKAPTKISKPGSVLVKAAAAPVAAVSAP---------------------PEKTPA
Pytbiv52/1-1397  LKPSGLKAPTKISKPGSVLVKAAAAPVAAVSAP---------------------PEKTPA
Pytbiv84/1-2208  LKPSGLKAPTKISKPGSVLVKAAAAPVAAVSAP---------------------PEKTPA
Poefor360/1-840  GKSSGLKPPSKIARPSAVP-----SRTSPSSGA---------------------PKPVPP
Poelat365/1-840  GKSSGLKPPSKIARPSAVP-----SRTSPSSGA---------------------PKPVPP
Galgal36/1-1422  LKPSGLKAPSKTIKHGSTLLKAPAS---VATAP---------------------AEKAPS
Galgal77/1-2211  LKPSGLKAPSKTIKHGSTLLKAPAS---VATAP---------------------AEKAPS
Gekjap44/1-1402  LKPSGLKAPTKISKPGITLLKSAAS-VAAVPAP---------------------AEKAAA
Galgal74/1-2210  LKPSGLKAPSKTIKHGSTLLKAPAS---VATAP---------------------AEKAPS
Galgal31/1-1433  LKPSGLKAPSKTIKHGSTLLKAPAS---VATAP---------------------AEKAPS
Gekjap43/1-1400  LKPSGLKAPTKISKPGITLLKSAAS-VAAVPAP---------------------AEKAAA
Galgal133/1-2074 LKPSGLKAPSKTIKHGSTLLKAPAS---VATAP---------------------AEKAPS
Anocar58/1-1400  LKPSGLKAPTKISKPGSVLLKTAAS-TSPAPAA---------------------TEKAAA
Galgal80/1-2189  LKPSGLKAPSKTIKHGSTLLKAPAS---VATAP---------------------AEKAPS
Anocar93/1-2197  LKPSGLKAPTKISKPGSVLLKTAAS-TSPAPAA---------------------TEKAAA
Gekjap45/1-1409  LKPSGLKAPTKISKPGITLLKSAAS-VAAVPAP---------------------AEKAAA
Anocar92/1-2195  LKPSGLKAPTKISKPGSVLLKTAAS-TSPAPAA---------------------TEKAAA
Galgal78/1-2206  LKPSGLKAPSKTIKHGSTLLKAPAS---VATAP---------------------AEKAPS
Gekjap41/1-1420  LKPSGLKAPTKISKPGITLLKSAAS-VAAVPAP---------------------AEKAAA
Gekjap83/1-2199  LKPSGLKAPTKISKPGITLLKSAAS-VAAVPAP---------------------AEKAAA
Galgal39/1-1404  LKPSGLKAPSKTIKHGSTLLKAPAS---VATAP---------------------AEKAPS
Galgal81/1-2183  LKPSGLKAPSKTIKHGSTLLKAPAS---VATAP---------------------AEKAPS
Galgal87/1-2141  LKPSGLKAPSKTIKHGSTLLKAPAS---VATAP---------------------AEKAPS
Gekjap32/1-1446  LKPSGLKAPTKISKPGITLLKSAAS-VAAVPAP---------------------AEKAAA
Gekjap33/1-1448  LKPSGLKAPTKISKPGITLLKSAAS-VAAVPAP---------------------AEKAAA
Galgal132/1-2102 LKPSGLKAPSKTIKHGSTLLKAPAS---VATAP---------------------AEKAPS
Anocar42/1-1435  LKPSGLKAPTKISKPGSVLLKTAAS-TSPAPAA---------------------TEKAAA
Gekjap38/1-1437  LKPSGLKAPTKISKPGITLLKSAAS-VAAVPAP---------------------AEKAAA
Anocar106/1-2162 LKPSGLKAPTKISKPGSVLLKTAAS-TSPAPAA---------------------TEKAAA
Gekjap37/1-1435  LKPSGLKAPTKISKPGITLLKSAAS-VAAVPAP---------------------AEKAAA
Galgal29/1-1457  LKPSGLKAPSKTIKHGSTLLKAPAS---VATAP---------------------AEKAPS
Galgal75/1-2217  LKPSGLKAPSKTIKHGSTLLKAPAS---VATAP---------------------AEKAPS
Galgal82/1-2171  LKPSGLKAPSKTIKHGSTLLKAPAS---VATAP---------------------AEKAPS
Gekjap34/1-1453  LKPSGLKAPTKISKPGITLLKSAAS-VAAVPAP---------------------AEKAAA
Galgal28/1-1450  LKPSGLKAPSKTIKHGSTLLKAPAS---VATAP---------------------AEKAPS
Gekjap35/1-1455  LKPSGLKAPTKISKPGITLLKSAAS-VAAVPAP---------------------AEKAAA
Galgal30/1-1439  LKPSGLKAPSKTIKHGSTLLKAPAS---VATAP---------------------AEKAPS
Loxafr22/1-1392  LKPSGLKAPTKILKPGSTALKATVA----VVVP---------------------VDKTIS
Loxafr53/1-2148  LKPSGLKAPTKILKPGSTALKATVA----VVVP---------------------VDKTIS
Loxafr79/1-2072  LKPSGLKAPTKILKPGSTALKATVA----VVVP---------------------VDKTIS
Homsap6/1-1394   LKPSGLKAPTKILKPGSTALKTPTA----VVAP---------------------VEKTIS
Musmus76/1-2126  LKPSGLKAPTKILKPGSTALKTPAA----AAAP---------------------VEKTIP
Bostau21/1-1394  LKPSGLKAPTKILKPGSTALKTPAA----VAAP---------------------IEKTIS
Bostau20/1-1392  LKPSGLKAPTKILKPGSTALKTPAA----VAAP---------------------IEKTIS
Homsap5/1-1392   LKPSGLKAPTKILKPGSTALKTPTA----VVAP---------------------VEKTIS
Musmus68/1-2136  LKPSGLKAPTKILKPGSTALKTPAA----AAAP---------------------VEKTIP
Musmus96/1-2087  LKPSGLKAPTKILKPGSTALKTPAA----AAAP---------------------VEKTIP
Bostau90/1-1325  LKPSGLKAPTKILKPGSTALKTPAA----VAAP---------------------IEKTIS
Musmus27/1-1324  LKPSGLKAPTKILKPGSTALKTPAA----AAAP---------------------VEKTIP
Homsap9/1-1355   LKPSGLKAPTKILKPGSTALKTPTA----VVAP---------------------VEKTIS
Musmus57/1-1331  LKPSGLKAPTKILKPGSTALKTPAA----AAAP---------------------VEKTIP
Musmus26/1-1315  LKPSGLKAPTKILKPGSTALKTPAA----AAAP---------------------VEKTIP
Musmus59/1-1313  LKPSGLKAPTKILKPGSTALKTPAA----AAAP---------------------VEKTIP
Musmus55/1-1324  LKPSGLKAPTKILKPGSTALKTPAA----AAAP---------------------VEKTIP
Musmus60/1-1320  LKPSGLKAPTKILKPGSTALKTPAA----AAAP---------------------VEKTIP
Musmus25/1-1391  LKPSGLKAPTKILKPGSTALKTPAA----AAAP---------------------VEKTIP
Homsap8/1-1390   LKPSGLKAPTKILKPGSTALKTPTA----VVAP---------------------VEKTIS
Musmus66/1-1285  LKPSGLKAPTKILKPGSTALKTPAA----AAAP---------------------VEKTIP
Musmus63/1-2152  LKPSGLKAPTKILKPGSTALKTPAA----AAAP---------------------VEKTIP
Musmus24/1-1389  LKPSGLKAPTKILKPGSTALKTPAA----AAAP---------------------VEKTIP
Musmus62/1-2167  LKPSGLKAPTKILKPGSTALKTPAA----AAAP---------------------VEKTIP
Musmus64/1-2156  LKPSGLKAPTKILKPGSTALKTPAA----AAAP---------------------VEKTIP
Musmus61/1-2163  LKPSGLKAPTKILKPGSTALKTPAA----AAAP---------------------VEKTIP
Homsap4/1-1429   LKPSGLKAPTKILKPGSTALKTPTA----VVAP---------------------VEKTIS
Musmus65/1-1278  LKPSGLKAPTKILKPGSTALKTPAA----AAAP---------------------VEKTIP
Bostau13/1-1429  LKPSGLKAPTKILKPGSTALKTPAA----VAAP---------------------IEKTIS
Homsap3/1-1427   LKPSGLKAPTKILKPGSTALKTPTA----VVAP---------------------VEKTIS
Musmus19/1-1428  LKPSGLKAPTKILKPGSTALKTPAA----AAAP---------------------VEKTIP
Bostau12/1-1427  LKPSGLKAPTKILKPGSTALKTPAA----VAAP---------------------IEKTIS
Homsap2/1-1440   LKPSGLKAPTKILKPGSTALKTPTA----VVAP---------------------VEKTIS
Musmus16/1-1446  LKPSGLKAPTKILKPGSTALKTPAA----AAAP---------------------VEKTIP
Bostau11/1-1440  LKPSGLKAPTKILKPGSTALKTPAA----VAAP---------------------IEKTIS
Homsap1/1-1438   LKPSGLKAPTKILKPGSTALKTPTA----VVAP---------------------VEKTIS
Musmus14/1-1437  LKPSGLKAPTKILKPGSTALKTPAA----AAAP---------------------VEKTIP
Musmus15/1-1439  LKPSGLKAPTKILKPGSTALKTPAA----AAAP---------------------VEKTIP
Bostau10/1-1438  LKPSGLKAPTKILKPGSTALKTPAA----VAAP---------------------IEKTIS
Musmus49/1-2193  LKPSGLKAPTKILKPGSTALKTPAA----AAAP---------------------VEKTIP
Musmus48/1-2200  LKPSGLKAPTKILKPGSTALKTPAA----AAAP---------------------VEKTIP
Musmus50/1-2195  LKPSGLKAPTKILKPGSTALKTPAA----AAAP---------------------VEKTIP
Homsap7/1-1401   LKPSGLKAPTKILKPGSTALKTPTA----VVAP---------------------VEKTIS
Musmus23/1-1400  LKPSGLKAPTKILKPGSTALKTPAA----AAAP---------------------VEKTIP
Musmus54/1-2191  LKPSGLKAPTKILKPGSTALKTPAA----AAAP---------------------VEKTIP
Bostau17/1-1405  LKPSGLKAPTKILKPGSTALKTPAA----VAAP---------------------IEKTIS
Musmus85/1-2080  LKPSGLKAPTKILKPGSTALKTPAA----AAAP---------------------VEKTIP
Musmus18/1-1426  LKPSGLKAPTKILKPGSTALKTPAA----AAAP---------------------VEKTIP
Musmus101/1-2076 LKPSGLKAPTKILKPGSTALKTPAA----AAAP---------------------VEKTIP
Musmus47/1-2202  LKPSGLKAPTKILKPGSTALKTPAA----AAAP---------------------VEKTIP
Susscr230/1-1684 ------------------------------------------------------------
Susscr285/1-1569 ------------------------------------------------------------
Susscr257/1-1645 ------------------------------------------------------------
Orylat676/1-1165 QSSGHKTAVDHGVQIRFIDNIGD-GGRHPAPQ----------------------------
Lepocu116/1-2319 LKPSGLKAPSKITKPAGAA-------TKTASAP---------------------AKQASA
Orylat412/1-981  LKSSGLKVPSRGAKHSS-PVGRSSVGGTSSP---------------------VAPKDGAP
Cypvar362/1-969  FSG-------------------------------------------------------TP
Larcro139/1-2242 AKPSGIKVPSKIAKSAGTA----APKTNASAAG---------------------AKASVA
Larcro140/1-2241 AKPSGIKVPSKIAKSAGTA----APKTNASAG----------------------AKASVA
Astmex313/1-955  GKPSGLKPPSKIGKPTG-V----PTKTSPPSAT---------------------PKPVTS
Pygnat398/1-920  GKPSGLKPPSKIGKPTG-V----PTKTSPSSAT---------------------PKPITS
Pygnat318/1-948  GKPSGLKPPSKIGKPTG-V----PTKTSPSSAT---------------------PKPITS
Astmex392/1-920  GKPSGLKPPSKIGKPTG-V----PTKTSPPSAT---------------------PKPVTS
Xenlae114/1-2354 LKPSGLKAPSRIAKPGAVAAKSSAV------TA---------------------PTVKTA
Poeret291/1-1024 LKSSGLKIPGRGAKHSS-PVGRSSVGGTSSP---------------------VATKDSTP
Poemex297/1-1024 LKSSGLKIPGRGAKHSS-PVGRSSVGGTSSP---------------------VTTKDSTP
Poelat300/1-1024 LKSSGLKIPGRGAKHSS-PVGRSSVGGTSSP---------------------VTTKDSTP
Xipmac302/1-1024 LKSSGLKIPGRGAKHSS-PVGRSSVGGTSSP---------------------VATKDSTP
Poeret376/1-989  LKSSGLKIPGRGAKHSS-PVGRSSVGGTSSP---------------------VATKDSTP
Poefor377/1-989  LKSSGLKIPGRGAKHSS-PVGRSSVGGTSSP---------------------VTTKDSTP
Xipmac364/1-989  LKSSGLKIPGRGAKHSS-PVGRSSVGGTSSP---------------------VATKDSTP
Poemex378/1-989  LKSSGLKIPGRGAKHSS-PVGRSSVGGTSSP---------------------VTTKDSTP
Poelat379/1-989  LKSSGLKIPGRGAKHSS-PVGRSSVGGTSSP---------------------VTTKDSTP
Poemex352/1-1006 LKSSGLKIPGRGAKHSS-PVGRSSVGGTSSP---------------------VTTKDSTP
Poelat354/1-1006 LKSSGLKIPGRGAKHSS-PVGRSSVGGTSSP---------------------VTTKDSTP
Esoluc248/1-2180 AKPSGLKAPSKIGKPTGAS----ATKTTLS-AG---------------------QKVAAA
Poeret348/1-1006 LKSSGLKIPGRGAKHSS-PVGRSSVGGTSSP---------------------VATKDSTP
Poefor351/1-1006 LKSSGLKIPGRGAKHSS-PVGRSSVGGTSSP---------------------VTTKDSTP
Esoluc193/1-2213 AKPSGLKAPSKIGKPTGAS----ATKTTLS-AG---------------------QKVAAA
Poefor293/1-1024 LKSSGLKIPGRGAKHSS-PVGRSSVGGTSSP---------------------VTTKDSTP
Esoluc192/1-2215 AKPSGLKAPSKIGKPTGAS----ATKTTLS-AG---------------------QKVAAA
Pygnat320/1-955  GKPSGLKPPSKIGKPTG-V----PTKTSPSSAT---------------------PKPITS
Krymar416/1-958  LKSSGLKIPGRGAKHSS-PVGRTSVGGTSSP---------------------VAPKDSTP
Hapbur386/1-998  LKSSGLKIPGRGAKHSS-PVGRTSAGGTSSP---------------------VAPKDSAA
Orenil380/1-998  LKSSGLKIPGRGAKHSS-PVGRTSAGGTSSP---------------------VAPKDSAA
Hapbur307/1-1033 LKSSGLKIPGRGAKHSS-PVGRTSAGGTSSP---------------------VAPKDSAA
Stepar310/1-1032 LKSSGLKIPGRGPKHSS-PVGRTSAGGTSSP---------------------VAPKDSTP
Orenil303/1-1033 LKSSGLKIPGRGAKHSS-PVGRTSAGGTSSP---------------------VAPKDSAA
Mayzeb301/1-1034 LKSSGLKIPGRGAKHSS-PVGRTSAGGTSSP---------------------VAPKDSAA
Hapbur370/1-1015 LKSSGLKIPGRGAKHSS-PVGRTSAGGTSSP---------------------VAPKDSAA
Notfur367/1-1008 LKSSGVKIPGRGAKHSS-PMGRSSVGGTFSP---------------------IAPKDSTP
Stepar383/1-1014 LKSSGLKIPGRGPKHSS-PVGRTSAGGTSSP---------------------VAPKDSTP
Cynsem312/1-1030 LKSSGLKIPGRGAKHSS-PVGRTSVGGTSSP---------------------VIPKDNTP
Orenil356/1-1015 LKSSGLKIPGRGAKHSS-PVGRTSAGGTSSP---------------------VAPKDSAA
Notfur287/1-1026 LKSSGVKIPGRGAKHSS-PMGRSSVGGTFSP---------------------IAPKDSTP
Xentro125/1-2335 LKPSGLKAPSRIAKPGTAAAKSSAV------TA---------------------PTVKT-
Takrub201/1-2251 AKSTGMKGPSKIAKPSGTT----APKTNPSTAG---------------------SKAAAA
Takrub200/1-2251 AKSTGMKGPSKIAKPSGTT----APKTNPSTAG---------------------SKAAAA
Stepar154/1-2237 AKPSGIKVPSKIARPPGTG----APKTNPSAA-----------------------KVAAA
Takrub195/1-2245 AKSTGMKGPSKIAKPSGTT----APKTNPSTAG---------------------SKAAAA
Stepar155/1-2239 AKPSGIKVPSKIARPPGTG----APKTNPSAA-----------------------KVAAA
Xentro134/1-2287 LKPSGLKAPSRIAKPGTAAAKSSAV------TA---------------------PTVKT-
Xentro126/1-2326 LKPSGLKAPSRIAKPGTAAAKSSAV------TA---------------------PTVKT-
Xentro115/1-2322 LKPSGLKAPSRIAKPGTAAAKSSAV------TA---------------------PTVKT-
Ictpun225/1-2257 AKPSGLKAPSKISKPAGT----GTTKTSPSTAA---------------------KAVPG-
Takrub202/1-2253 AKSTGMKGPSKIAKPSGTT----APKTNPSTAG---------------------SKAAAA
Xentro136/1-2285 LKPSGLKAPSRIAKPGTAAAKSSAV------TA---------------------PTVKT-
Cluhar252/1-2279 LKAPSLKAPSKIGRPPGG----GTAKTSATTAA---------------------KPAAA-
Esoluc247/1-2181 AKPSGLKAPSKIGKPTGAS----ATKTTLS-AG---------------------QKVAAA
Takrub242/1-2195 AKSTGMKGPSKIAKPSGTT----APKTNPSTAG---------------------SKAAAA
Esoluc229/1-2188 AKPSGLKAPSKIGKPTGAS----ATKTTLS-AG---------------------QKVAAA
Notfur361/1-991  LKSSGVKIPGRGAKHSS-PMGRSSVGGTFSP---------------------IAPKDSTP
Stepar387/1-997  LKSSGLKIPGRGPKHSS-PVGRTSAGGTSSP---------------------VAPKDSTP
Neobri341/1-983  LKSSGLKIPGRGAKHSS-PVGRTSAGGTSSP---------------------VAPKDSAA
Esoluc194/1-2216 AKPSGLKAPSKIGKPTGAS----ATKTTLS-AG---------------------QKVAAA
Takrub197/1-2230 AKSTGMKGPSKIAKPSGTT----APKTNPSTAG---------------------SKAAAA
Ictpun250/1-2222 AKPSGLKAPSKISKPAGT----GTTKTSPSTAA---------------------KAVPG-
Esoluc190/1-2209 AKPSGLKAPSKIGKPTGAS----ATKTTLS-AG---------------------QKVAAA
Stepar206/1-2204 AKPSGIKVPSKIARPPGTG----APKTNPSAA-----------------------KVAAA
Esoluc191/1-2214 AKPSGLKAPSKIGKPTGAS----ATKTTLS-AG---------------------QKVAAA
Xentro110/1-2361 LKPSGLKAPSRIAKPGTAAAKSSAV------TA---------------------PTVKT-
Ictpun108/1-1410 AKPSGLKAPSKISKPAGT----GTTKTSPSTAA---------------------KAVPG-
Xentro69/1-1406  LKPSGLKAPSRIAKPGTAAAKSSAV------TA---------------------PTVKT-
Stepar94/1-1421  AKPSGIKVPSKIARPPGTG----APKTNPSAA-----------------------KVAAA
Esoluc100/1-1405 AKPSGLKAPSKIGKPTGAS----ATKTTLS-AG---------------------QKVAAA
Xentro67/1-1441  LKPSGLKAPSRIAKPGTAAAKSSAV------TA---------------------PTVKT-
Mayzeb91/1-1412  AKPSGIKVPSKIARPPGTG----APKTNPSTA-----------------------KTAVA
Krymar103/1-1417 AKSTGIKVPSKIARPPGTG----APKTNPVPA-----------------------KATGA
Orenil211/1-2204 AKPSGIKVPSKIARPPGTG----APKTNPSTA-----------------------KTAVA
Hapbur147/1-2220 AKPSGIKVPSKIARPPGTG----APKTNPSTA-----------------------KTAVA
Cynsem185/1-2223 AKGSGIKVPSKIARPPGTG----APKTNPSTG-----------------------TKALA
Mayzeb151/1-2220 AKPSGIKVPSKIARPPGTG----APKTNPSTA-----------------------KTAVA
Orenil95/1-1421  AKPSGIKVPSKIARPPGTG----APKTNPSTA-----------------------KTAVA
Neobri143/1-2220 AKPSGIKVPSKIARPPGTG----APKTNPSTA-----------------------KTAVA
Pygnat107/1-1425 AKPSGLKAPSKISRPAGAGAGSGTTKTSPS-GP---------------------KAVPR-
Mayzeb204/1-2192 AKPSGIKVPSKIARPPGTG----APKTNPSTA-----------------------KTAVA
Neobri198/1-2192 AKPSGIKVPSKIARPPGTG----APKTNPSTA-----------------------KTAVA
Takrub393/1-983  LKSSGLKIPGRGPKHSS-PMGRTSAGGTSSP---------------------VVPKDSCP
Xenlae70/1-1405  LKPSGLKAPSRIAKPGAVAAKSSAV------TA---------------------PTVKTA
Xenlae113/1-2362 LKPSGLKAPSRIAKPGAVAAKSSAV------TA---------------------PTVKTA
Neobri88/1-1412  AKPSGIKVPSKIARPPGTG----APKTNPSTA-----------------------KTAVA
Krymar241/1-2199 AKSTGIKVPSKIARPPGTG----APKTNPVPA-----------------------KATGA
Hapbur203/1-2192 AKPSGIKVPSKIARPPGTG----APKTNPSTA-----------------------KTAVA
Hapbur89/1-1412  AKPSGIKVPSKIARPPGTG----APKTNPSTA-----------------------KTAVA
Xenlae129/1-2327 LKPSGLKAPSRIAKPGAVAAKSSAV------TA---------------------PTVKTA
Xenlae135/1-2279 LKPSGLKAPSRIAKPGAVAAKSSAV------TA---------------------PTVKTA
Xenlae111/1-2353 LKPSGLKAPSRIAKPGAVAAKSSAV------TA---------------------PTVKTA
Pygnat216/1-2269 AKPSGLKAPSKISRPAGAGAGSGTTKTSPS-GP---------------------KAVPR-
Pygnat251/1-2251 AKPSGLKAPSKISRPAGAGAGSGTTKTSPS-GP---------------------KAVPR-
Pygnat215/1-2286 AKPSGLKAPSKISRPAGAGAGSGTTKTSPS-GP---------------------KAVPR-
Xenlae118/1-2323 LKPSGLKAPSRIAKPGAVAAKSSAV------TA---------------------PTVKTA
Xenlae130/1-2318 LKPSGLKAPSRIAKPGAVAAKSSAV------TA---------------------PTVKTA
Pygnat217/1-2283 AKPSGLKAPSKISRPAGAGAGSGTTKTSPS-GP---------------------KAVPR-
Pygnat219/1-2285 AKPSGLKAPSKISRPAGAGAGSGTTKTSPS-GP---------------------KAVPR-
Pygnat218/1-2284 AKPSGLKAPSKISRPAGAGAGSGTTKTSPS-GP---------------------KAVPR-
Krymar186/1-2227 AKSTGIKVPSKIARPPGTG----APKTNPVPA-----------------------KATGA
Mayzeb150/1-2227 AKPSGIKVPSKIARPPGTG----APKTNPSTA-----------------------KTAVA
Neobri144/1-2227 AKPSGIKVPSKIARPPGTG----APKTNPSTA-----------------------KTAVA
Hapbur148/1-2225 AKPSGIKVPSKIARPPGTG----APKTNPSTA-----------------------KTAVA
Mayzeb152/1-2225 AKPSGIKVPSKIARPPGTG----APKTNPSTA-----------------------KTAVA
Neobri145/1-2225 AKPSGIKVPSKIARPPGTG----APKTNPSTA-----------------------KTAVA
Krymar188/1-2234 AKSTGIKVPSKIARPPGTG----APKTNPVPA-----------------------KATGA
Orenil158/1-2239 AKPSGIKVPSKIARPPGTG----APKTNPSTA-----------------------KTAVA
Orenil157/1-2237 AKPSGIKVPSKIARPPGTG----APKTNPSTA-----------------------KTAVA
Hapbur149/1-2227 AKPSGIKVPSKIARPPGTG----APKTNPSTA-----------------------KTAVA
Orenil156/1-2232 AKPSGIKVPSKIARPPGTG----APKTNPSTA-----------------------KTAVA
Krymar187/1-2232 AKSTGIKVPSKIARPPGTG----APKTNPVPA-----------------------KATGA
Sinrhi328/1-1021 LKSSGLKIPGRGPKQSS-PVGRTTAGPSTSP-A---------AQKDSCPYKQTTPTPCSN
Danrer314/1-1023 LKSSGLKIPGRGPKHAS-PVGRTTAGPSTSP-A---------TQKEGCPYKQTTPTPSSN
Singra296/1-1023 ----------------S-PVGRTTAGPSTSP-A---------AQKDSCPYKQTTPTPSSN
Salsal346/1-1013 LKSSGLKIPGRGPKHSPGPVGRTSGGGSASGTV---------GHKDNSQHKQTSPLPSSN
Salsal162/1-2312 AKPSGLKAPSKIGRPTGAP----ATKTSPSTAG---------------------SKVVAA
Cluhar385/1-1013 LKSSGLKIPGRGPKHSS-PVGRTTAG-SSSGPA---------AQKDNSPHKPTTPTP-SN
Salsal315/1-1030 LKSSGLKIPGRGPKHSPGPVGRTSGGGSASGTV---------GHKDNSQHKQTSPLPSSN
Salsal165/1-2321 AKPSGLKAPSKIGRPTGAP----ATKTSPSTAG---------------------SKVVAA
Salsal161/1-2319 AKPSGLKAPSKIGRPTGAP----ATKTSPSTAG---------------------SKVVAA
Sinrhi325/1-1024 LKSSGLKIPGRGPKHSS-PVGRTTAGPSTSP-A---------AQKDSCPYKQTTPTPSSN
Sinans426/1-1092 LKSSGLKIPGRGPKQSS-PVGRTTAGPSTSL-A---------AQKDSCPYKQTTPTPCSN
Salsal163/1-2314 AKPSGLKAPSKIGRPTGAP----ATKTSPSTAG---------------------SKVVAA
Salsal280/1-1062 LKSSGLKIPGRGPKHSPGPVGRTSGGGSASGTV---------GHKDNSQHKQTSPLPSSN
Salsal232/1-2279 AKPSGLKAPSKIGRPTGAP----ATKTSPSTAG---------------------SKVVAA
Ictpun338/1-951  GKPSGLKPPTKISRPSS-V----PTKTSPPSAT---------------------LKTLTS
Ictpun406/1-916  GKPSGLKPPTKISRPSS-V----PTKTSPPSAT---------------------LKTLTS
Ictpun343/1-942  GKPSGLKPPTKISRPSS-V----PTKTSPP------------------------------
Salsal231/1-2286 AKPSGLKAPSKIGRPTGAP----ATKTSPSTAG---------------------SKVVAA
Salsal153/1-2299 AKPSGLKAPSKIGRPTGAP----ATKTSPSTAG---------------------SKVVAA
Sinrhi355/1-1007 LKSSGLKIPGRGPKHSS-PVGRTTAGPSTSP-A---------AQKDSCPYKQTTPTPSSN
Sinrhi359/1-1004 LKSSGLKIPGRGPKQSS-PVGRTTAGPSTSP-A---------AQKDSCPYKQTTPTPCSN
Danrer340/1-1006 LKSSGLKIPGRGPKHAS-PVGRTTAGPSTSP-A---------TQKEGCPYKQTTPTPSSN
Auslim182/1-2112 AKSTGIKVPSKIARPPGPG----APKTNPVTA-----------------------KATGV
Salsal86/1-1426  AKPSGLKAPSKIGRPTGAP----ATKTSPSTAG---------------------SKVVAA
Salsal278/1-1045 LKSSGLKIPGRGPKHSPGPVGRTSGGGSASGTV---------GHKDNSQHKQTSPLPSSN
Sinrhi279/1-1042 LKSSGLKIPGRGPKHSS-PVGRTTAGPSTSP-A---------AQKDSCPYKQTTPTPSSN
Danrer277/1-1041 LKSSGLKIPGRGPKHAS-PVGRTTAGPSTSP-A---------TQKEGCPYKQTTPTPSSN
Sinans282/1-1042 LKSSGLKIPGRGPKHSS-PVGRTTAGPSTSP-A---------AQKDSCPYKQTTPTPSSN
Sinrhi281/1-1039 LKSSGLKIPGRGPKQSS-PVGRTTAGPSTSP-A---------AQKDSCPYKQTTPTPCSN
Salsal245/1-2219 AKPSGLKAPSKIGRPTGAP----ATKTSPSTAG---------------------SKVVAA
Salsal305/1-1073 LKSSGLKIPGRGPKHSPGPVGRTSAGGSASGTV---------SQKDNSPHKQTSPLPSSN
Lepocu263/1-1042 LKPSGLKIPGRGPKHSS-PVGRSSAG-SSSGAP---------TQKESPPHKQ-AAVTSGS
Salsal207/1-2312 TKPSGLKAPSKMGRSTGAP----ATKITPSAAG---------------------SKVAAA
Salsal253/1-2282 TKPSGLKAPSKMGRSTGAP----ATKITPSAAG---------------------SKVAAA
Esoluc283/1-1053 LKSSGLKIPGRGPKHSPGPLGRSSAGGSSSGTL---------GQKDNPPHKQTSPLPSSN
Notcor205/1-2065 SKASGIKGPSKIGRPPGTA----APKTNPSSAG---------------------SKVAAT
Salsal249/1-2215 TKPSGLKAPSKMGRSTGAP----ATKITPSAAG---------------------SKVAAA
Sinans405/1-909  GKPSGLKPPTKIGKPAAAT----PTKTSPTSAD---------------------AKAVTF
Pygnat317/1-1006 LKSSGLKIPGRAPKHSS-PVGRTAAGPSSCP-T---------APKDNVQHKQTTPTPSSN
Sinans394/1-910  GKPSGLKPPTKIGKPAA-M----PTKTSPTSAG---------------------AKAVTS
Sinrhi390/1-910  GKPSGLKPPTKIGKPAA-T----PTKTSPTSAG---------------------AKAVTS
Salsal98/1-1425  TKPSGLKAPSKMGRSTGAP----ATKITPSAAG---------------------SKVAAA
Salsal299/1-1070 LKSSGLKIPGRGPKHSPGPVGRTSAGGSASGTV---------SQKDNSPHKQTSPLPSSN
Salsal292/1-1053 LKSSGLKIPGRGPKHSPGPVGRTSAGGSASGTV---------SQKDNSPHKQTSPLPSSN
Sinans316/1-945  GKPSGLKPPTKIGKPAA-M----PTKTSPTSAG---------------------AKAVTS
Salsal210/1-2317 TKPSGLKAPSKMGRSTGAP----ATKITPSAAG---------------------SKVAAA
Sinans334/1-944  GKPSGLKPPTKIGKPAAAT----PTKTSPTSAD---------------------AKAVTF
Salsal342/1-1038 LKSSGLKIPGRGPKHSPGPVGRTSAGGSASGTV---------SQKDNSPHKQTSPLPSSN
Sinrhi309/1-945  GKPSGLKPPTKIGKPAA-T----PTKTSPTSAG---------------------AKAVTS
Salsal189/1-2276 TKPSGLKAPSKMGRSTGAP----ATKITPSAAG---------------------SKVAAA
Auslim420/1-967  LKSSGLKIPGRGAKHSS-PVGRTSVGGTSSP---------------------VAPKDSMP
Pygnat308/1-1023 LKSSGLKIPGRAPKHSS-PVGRTAAGPSSCP-T---------APKDNVQHKQTTPTPSSN
Pygnat274/1-1041 LKSSGLKIPGRAPKHSS-PVGRTAAGPSSCP-T---------APKDNVQHKQTTPTPSSN
Salsal97/1-1422  TKPSGLKAPSKMGRSTGAP----ATKITPSAAG---------------------SKVAAA
Salsal357/1-1021 LKSSGLKIPGRGPKHSPGPVGRTSAGGSASGTV---------SQKDNSPHKQTSPLPSSN
Salsal209/1-2315 TKPSGLKAPSKMGRSTGAP----ATKITPSAAG---------------------SKVAAA
Salsal286/1-1056 LKSSGLKIPGRGPKHSPGPVGRTSAGGSASGTV---------SQKDNSPHKQTSPLPSSN
Salsal208/1-2314 TKPSGLKAPSKMGRSTGAP----ATKITPSAAG---------------------SKVAAA
Sinrhi226/1-1525 SKPSGLKAPSKIGRPANAG----VTKTSPSVG----------------------------
Sinans227/1-1525 SKPSGLKAPSKIGRPANAG----VTKMSPSVG----------------------------
Singra319/1-945  GKPSGLKPPTKIGKPAA-T----PTKTSPTSAG---------------------AKAVTS
Orylat177/1-2223 SKPSGIKAPSKIARPPGPG----AAKTAPSTT-----------------------KVAVA
Orylat178/1-2225 SKPSGIKAPSKIARPPGPG----AAKTAPSTT-----------------------KVAVA
Singra395/1-910  GKPSGLKPPTKIGKPAA-T----PTKTSPTSAG---------------------AKAVTS
Singra183/1-1528 SKPSGLKAPSKIGRQANAG----VTKTSPSVG----------------------------
Singra141/1-1525 SKPSGLKAPSKIGRQANAG----VTKTSPSVG----------------------------
Cluhar415/1-892  GKPSGLKPPSKISRPGP------TAKTSPSSAG---------------------PKPVPP
Sinrhi176/1-1528 SKPSGLKAPSKIGRPANAG----VTKTSPSVG----------------------------
Poemex220/1-2210 AKPTGIKAPTKIARPPGTG----APKTNPPTA-----------------------KPAVA
Notfur109/1-1422 AKSTGIKVPSKISKAPGSG----APKTNPVTA-----------------------KAASA
Poemex239/1-2182 AKPTGIKAPTKIARPPGTG----APKTNPPTA-----------------------KPAVA
Orylat238/1-2190 SKPSGIKAPSKIARPPGPG----AAKTAPSTT-----------------------KVAVA
Poemex112/1-1392 AKPTGIKAPTKIARPPGTG----APKTNPPTA-----------------------KPAVA
Sinrhi128/1-1414 SKPSGLKAPSKIGRPANAG----VTKTSPSVG----------------------------
Notfur243/1-2205 AKSTGIKVPSKISKAPGSG----APKTNPVTA-----------------------KAASA
Poemex223/1-2203 AKPTGIKAPTKIARPPGTG----APKTNPPTA-----------------------KPAVA
Poemex224/1-2208 AKPTGIKAPTKIARPPGTG----APKTNPPTA-----------------------KPAVA
Orylat102/1-1411 SKPSGIKAPSKIARPPGPG----AAKTAPSTT-----------------------KVAVA
Sinans123/1-1434 SKPSGLKAPSKIGRPANAG----VTKMSPSVG----------------------------
Sinrhi117/1-1434 SKPSGLKAPSKIGRPANAG----VTKTSPSVG----------------------------
Notfur180/1-2238 AKSTGIKVPSKISKAPGSG----APKTNPVTA-----------------------KAASA
Sinans171/1-1503 SKPSGLKAPSKIGRPANAG----VTKMSPSVG----------------------------
Notfur181/1-2240 AKSTGIKVPSKISKAPGSG----APKTNPVTA-----------------------KAASA
Singra121/1-1434 SKPSGLKAPSKIGRQANAG----VTKTSPSVG----------------------------
Sinrhi124/1-1434 SKPSGLKAPSKIGRPANAG----VTKTSPSVG----------------------------
Poemex256/1-2175 AKPTGIKAPTKIARPPGTG----APKTNPPTA-----------------------KPAVA
Notfur179/1-2233 AKSTGIKVPSKISKAPGSG----APKTNPVTA-----------------------KAASA
Singra122/1-1434 SKPSGLKAPSKIGRQANAG----VTKTSPSVG----------------------------
Singra127/1-1434 SKPSGLKAPSKIGRQANAG----VTKTSPSVG----------------------------
Takrub391/1-986  LKSSGLKIPGRGPKHSS-PMGRTSAGGTSSP---------------------VVPKDSCP
Ictpun369/1-977  LKSSGLKIPGRGPKHSS-PVGRTTTGSPSSP-A---------TQKDNVPHKQPLPAPSSS
Ictpun347/1-994  LKSSGLKIPGRGPKHSS-PVGRTTTGSPSSP-A---------TQKDNVPHKQPLPAPSSS
Singra175/1-1560 SKPSGLKAPSKIGRQANAG----VTKTSPSVG----------------------------
Sinans169/1-1560 SKPSGLKAPSKIGRPANAG----VTKMSPSVG----------------------------
Sinrhi166/1-1560 SKPSGLKAPSKIGRPANAG----VTKTSPSVG----------------------------
Ictpun295/1-1012 LKSSGLKIPGRGPKHSS-PVGRTTTGSPSSP-A---------TQKDNVPHKQPLPAPSSS
Takrub396/1-969  LKSSGLKIPGRGPKHSS-PMGRTSAGGTSSP---------------------VVPKDSCP
Poeret258/1-2175 AKPTGIKAPTKIARPPGTG----APKTNPSTA-----------------------KPAVA
Larcro374/1-992  LKSSGLKIPGRGPKHSS-PVGRTSAGGTSSP---------------------VVPKDNCP
Danrer184/1-1537 SKPSGLKAPSKIGRPANTG----PTKTSPSAGA---------------------SKAAQS
Poeret244/1-2182 AKPTGIKAPTKIARPPGTG----APKTNPSTA-----------------------KPAVA
Poeret119/1-1392 AKPTGIKAPTKIARPPGTG----APKTNPSTA-----------------------KPAVA
Auslim418/1-970  LKSSGLKIPGRGAKHSS-PVGRTSVGGTSSP---------------------VAPKDSMP
Danrer131/1-1443 SKPSGLKAPSKIGRPANTG----PTKTSPSAGA---------------------SKAAQS
Poeret235/1-2208 AKPTGIKAPTKIARPPGTG----APKTNPSTA-----------------------KPAVA
Danrer246/1-1534 SKPSGLKAPSKIGRPANTG----PTKTSPSAGA---------------------SKAAQS
Poeret236/1-2210 AKPTGIKAPTKIARPPGTG----APKTNPSTA-----------------------KPAVA
Xipmac214/1-2210 AKPTGIKAPTKIARPPGTG----APKTNPPTA-----------------------KPGVA
Poeret234/1-2203 AKPTGIKAPTKIARPPGTG----APKTNPSTA-----------------------KPAVA
Danrer196/1-1569 SKPSGLKAPSKIGRPANTG----PTKTSPSAGA---------------------SKAAQS
Sinans138/1-1362 AKPTGLRAPSRISRPAAAG----VTKTSPSVGA---------------------AKPTQA
Cypvar173/1-2225 AKPTGIKAPSKIARAQGTG----APKTNPPTA-----------------------KAAVA
Danrer326/1-862  GKPSGIKPPSKIGKPAT-A----PTKTSPTSAG---------------------AKAVTS
Sinans164/1-1330 AKPTGLRAPSRISRPAAAG----VTKTSPSVGA---------------------AKPTQA
Cypvar174/1-2232 AKPTGIKAPSKIARAQGTG----APKTNPPTA-----------------------KAAVA
Danrer402/1-827  GKPSGIKPPSKIGKPAT-A----PTKTSPTSAG---------------------AKAVTS
Cypvar172/1-2230 AKPTGIKAPSKIARAQGTG----APKTNPPTA-----------------------KAAVA
Cypvar233/1-2197 AKPTGIKAPSKIARAQGTG----APKTNPPTA-----------------------KAAVA
Cypvar105/1-1414 AKPTGIKAPSKIARAQGTG----APKTNPPTA-----------------------KAAVA
Poelat368/1-917  GKSSGLKPPSKIARPSAVP-----SRTSPSSGA---------------------PKPVPP
Notfur414/1-859  GKTSGLKPPSKIVRPSSVP-----SRTSPSSAA---------------------AKPVPP
Poemex363/1-917  GKSSGLKPPSKIARPSAVP-----SRTSPSSGA---------------------PKPVPP
Funhet167/1-2232 AKPTGIKAPSKIGKPPGTG----APKTNPPAA-----------------------KAAVS
Funhet344/1-923  GKASGIKPPSKIARPSGVP-----SRTSPSSGT---------------------SKPVPP
Notfur373/1-894  GKTSGLKPPSKIVRPSSVP-----SRTSPSSAA---------------------AKPVPP
Poefor366/1-917  GKSSGLKPPSKIARPSAVP-----SRTSPSSGA---------------------PKPVPP
Funhet168/1-2234 AKPTGIKAPSKIGKPPGTG----APKTNPPAA-----------------------KAAVS
Funhet408/1-888  GKASGIKPPSKIARPSGVP-----SRTSPSSGT---------------------SKPVPP
Funhet104/1-1423 AKPTGIKAPSKIGKPPGTG----APKTNPPAA-----------------------KAAVS
Funhet228/1-2199 AKPTGIKAPSKIGKPPGTG----APKTNPPAA-----------------------KAAVS
Funhet170/1-2227 AKPTGIKAPSKIGKPPGTG----APKTNPPAA-----------------------KAAVS
Poeret371/1-917  GKSSGLKPPSKIARPSAVL-----SRTSLSSGA---------------------PKPVPP
Poefor411/1-882  GKSSGLKPPSKIARPSAVP-----SRTSPSSGA---------------------PKPVPP
Cynsem337/1-978  GKVSGIKPPSKIVRPPGVP-----IKTSPSSGT---------------------AKPVPP
Auslim375/1-840  GKASGLKPPSKIVRPSGVP-----SRTSPCSGT---------------------SKPVPP
Stepar345/1-931  AKTSGLKPPSKIVRPSVAP-----TRTSPSSGA---------------------PKPVPP
Larcro321/1-895  GKVSGLKPPSKISRPSGVP-----TKTSPSSGA---------------------PKPVPP
Esoluc284/1-1060 LKSSGLKIPGRGPKHSPGPLGRSSAGGSSSGTL---------GQKDNPPHKQTSPLPSSN
Esoluc336/1-1042 LKSSGLKIPGRGPKHSPGPLGRSSAGGSSSGTL---------GQKDNPPHKQTSPLPSSN
Esoluc358/1-1025 LKSSGLKIPGRGPKHSPGPLGRSSAGGSSSGTL---------GQKDNPPHKQTSPLPSSN
Mayzeb335/1-895  GKASGLKPPSKIVRPSGVP-----SRTSPSSGT---------------------SKPVPP
Hapbur331/1-895  GKASGLKPPSKIVRPSGVP-----SRTSPSSGT---------------------SKPVPP
Neobri323/1-895  GKASGLKPPSKIVRPSGVP-----SRTSPSSGI---------------------SKPVPP
Cypvar353/1-933  GKASGLKPPSKIARPSGVP-----SKTSPSSGA---------------------SKPVPP
Mayzeb333/1-925  GKASGLKPPSKIVRPSGVP-----SRTSPSSGT---------------------SKPVPP
Neobri397/1-890  GKASGLKPPSKIVRPSGVP-----SRTSPSSGI---------------------SKPVPP
Orenil401/1-884  GKASGLKPPSKIVRPSGVP-----SRTSPSSGT---------------------SKPVPP
Takrub413/1-875  GKASGLKPPSKIARPSGAP-----SKTSPSSGA---------------------PKPIPP
Hapbur399/1-890  GKASGLKPPSKIVRPSGVP-----SRTSPSSGT---------------------SKPVPP
Mayzeb400/1-890  GKASGLKPPSKIVRPSGVP-----SRTSPSSGT---------------------SKPVPP
Hapbur332/1-925  GKASGLKPPSKIVRPSGVP-----SRTSPSSGT---------------------SKPVPP
Cypvar407/1-920  GKASGLKPPSKIARPSGVP-----SKTSPSSGA---------------------SKPVPP
Orenil329/1-919  GKASGLKPPSKIVRPSGVP-----SRTSPSSGT---------------------SKPVPP
Neobri324/1-925  GKASGLKPPSKIVRPSGVP-----SRTSPSSGI---------------------SKPVPP
Cypvar410/1-898  GKASGLKPPSKIARPSGVP-----SKTSPSSGA---------------------SKPVPP
Xipmac349/1-920  GKSSGLKPPSKIARPSAVP-----TRTSPSSGA---------------------SKPVPP
Esoluc381/1-891  GKPSGIKPPSKITRPTGLP-----TRTSPSSGA---------------------PKPVPP
Notcor388/1-889  --------------------------------T---------------------AKPVPP
Salsal382/1-849  GKPSGIKPPSKISRPTGLP-----TRTSPSSTA---------------------PKPVPP
Funhet294/1-1034 LKSSGLKIPGRGAKHSS-PVGRTSVGGTSSP---------------------VAPKDSTP
Galgal260/1-1040 LKPSGLKIPGRAGKHSSPVGRASG---TAAATV--TTGTKEGSPLHKQS----ATSTSSA
Galgal275/1-1005 LKPSGLKIPGRAGKHSSPVGRASG---TAAATV--TTGTKEGSPLHKQS----ATSTSSA
Salsal417/1-846  GKPSGIKPPSKISRPTGLP-----TRTSPSSAA---------------------SKPVPP
Salsal384/1-881  GKPSGIKPPSKISRPTGLP-----TRTSPSSAA---------------------SKPVPP
Xentro290/1-1001 LKPSGLKIPGRGAKHSSPVGRSSAG---TSVTG--STSSKEGSPLHKQG----STSSACG
Loxafr271/1-1046 QKPSGLKPPGRGGKHSSPVGRTSTGSASASAAA-VATGSKEGSPLHKQASGPSS-AAAPA
Xentro266/1-1036 LKPSGLKIPGRGAKHSSPVGRSSAG---TSVTG--STSSKEGSPLHKQG----STSSACG
Xenlae267/1-1039 LKPSGFKIPGRGPKHSSPVGRSSAG---TSVTG--STSSKEGSPLHKQG----STSSACG
Bostau311/1-1012 QKPSGLKPPGRGGKHSSPMGRTSTGSASASTTV-APTGSKEGSPLHKQASGPP--AAAPA
Pytbiv262/1-1044 LKPSGLKIPGRTGKHASPVGRPGGTAATTSTTI--N-ATKEGSPLHKQG----STSSTGA
Gekjap264/1-1044 LKPSGLKIPGRAGKHSSPVGRPSGTATTAATTA--TTATKEGSPLHKQG----STSS-VA
Anocar265/1-1044 LKPSGLKIPGRAGKHSSPAGRPGGTTGVAATTA--A-ATKEGSPQHKQG----STSSAAT
Xenlae288/1-1004 LKPSGFKIPGRGPKHSSPVGRSSAG---TSVTG--STSSKEGSPLHKQG----STSSACG
Bostau273/1-1047 QKPSGLKPPGRGGKHSSPMGRTSTGSASASTTV-APTGSKEGSPLHKQASGPP--AAAPA
Xenlae322/1-976  LKPSGLKIPGRGAKHSSPVGRSSAG---TSVTG--STSSKEGSPLHKQG----STSSACG
Xenlae269/1-1039 LKPSGLKIPGRGAKHSSPVGRSSAG---TSVTG--STSSKEGSPLHKQG----STSSACG
Musmus270/1-1047 QKPSGLKPPGRGGKHSSPVGRPSVGSASSSVVA-STSGSKEGSPLHKQASGPSSSGAATT
Xenlae304/1-1004 LKPSGLKIPGRGAKHSSPVGRSSAG---TSVTG--STSSKEGSPLHKQG----STSSACG
Homsap289/1-1011 QKPSGLKPPGRGGKHSSPMGRTSTGSASSSAAV-AAS-SKEGSPLHKQSSGPSSSPAAAA
Musmus298/1-1012 QKPSGLKPPGRGGKHSSPVGRPSVGSASSSVVA-STSGSKEGSPLHKQASGPSSSGAATT
Homsap268/1-1046 QKPSGLKPPGRGGKHSSPMGRTSTGSASSSAAV-AAS-SKEGSPLHKQSSGPSSSPAAAA
Loxafr272/1-1048 QKPSGLKPPGRGGKHSSPVGRTSTGSASASAAA-VATGSKEGSPLHKQASGPSS-AAAPA
Loxafr306/1-1013 QKPSGLKPPGRGGKHSSPVGRTSTGSASASAAA-VATGSKEGSPLHKQASGPSS-AAAPA
Promuc261/1-1083 LKPSGLKIPGRTGKHASPVGRPGGTAATASTTS--N-ATKEGSPLHKQG----STSSTGA
Singra648/1-1257 -MSQMKRYTYSRTTSSGSSRMSSDGGGRPVKVG---------------------------
Singra650/1-1253 -MSQMKRYTYSRTTSSGSSRMSSDGGGRPVKVG---------------------------
Mayzeb628/1-1224 -----------------MSSTGTVESSKPPKIG---------------------------
Neobri635/1-1220 -----------------MSCTGTVESSKPPKIG---------------------------
Mayzeb644/1-1247 -----------------MSSTGTVESSKPPKIG---------------------------
Hapbur656/1-1244 NRRHSYTPRLTSPLISRMSSTGTVESSKPPKIG---------------------------
Orylat614/1-1271 NRRHSYTPRLTSPLISKMSSAGSVESGKPPKIG---------------------------
Poelat626/1-1249 -MSQTRRSTYTRTTSSGSSRMSSDGGGRPVKVG---------------------------
Poefor639/1-1273 -MSQTRRSTYTRTTSSGSSRMSSDGGGRPVKVG---------------------------
Poemex642/1-1273 -MSQTRRSTYTRTTSSGSSRMSSDGGGRPVKVG---------------------------
Punnye624/1-1239 -----------------MSSTGTVESSKPPKIG---------------------------
Poelat634/1-1273 -MSQTRRSTYTRTTSSGSSRMSSDGGGRPVKVG---------------------------
Mayzeb622/1-1239 -----------------MSSTGTVESSKPPKIG---------------------------
Orylat611/1-1255 NRRHSYTPRLTSPLISKMSSAGSVESGKPPKIG---------------------------
Hapbur657/1-1252 NRRHSYTPRLTSPLISRMSSTGTVESSKPPKIG---------------------------
Orylat612/1-1263 NRRHSYTPRLTSPLISKMSSAGSVESGKPPKIG---------------------------
Hapbur647/1-1259 NRRHSYTPRLTSPLISRMSSTGTVESSKPPKIG---------------------------
Poemex630/1-1249 -MSQTRRSTYTRTTSSGSSRMSSDGGGRPVKVG---------------------------
Poefor641/1-1269 -MSQTRRSTYTRTTSSGSSRMSSDGGGRPVKVG---------------------------
Hapbur649/1-1267 NRRHSYTPRLTSPLISRMSSTGTVESSKPPKIG---------------------------
Poefor636/1-1249 -MSQTRRSTYTRTTSSGSSRMSSDGGGRPVKVG---------------------------
Poeret627/1-1249 -MSQTRRSTYTRTTSSGSSRMSSDGGGRPVKVG---------------------------
Hapbur652/1-1294 NRRHSYTPRLTSPLISRMSSTGTVESSKPPKIG---------------------------
Orylat615/1-1296 NRRHSYTPRLTSPLISKMSSAGSVESGKPPKIG---------------------------
Orenil623/1-1238 -----------------MSSTGTVESSKPPKIG---------------------------
Orylat613/1-1287 NRRHSYTPRLTSPLISKMSSAGSVESGKPPKIG---------------------------
Orenil631/1-1231 -----------------MSSTGTVESSKPPKIG---------------------------
Punnye632/1-1232 -----------------MSSTGTVESSKPPKIG---------------------------
Mayzeb629/1-1232 -----------------MSSTGTVESSKPPKIG---------------------------
Poemex640/1-1277 -MSQTRRSTYTRTTSSGSSRMSSDGGGRPVKVG---------------------------
Cypvar621/1-1239 -----------------MSSQGTVESGKAPKIG---------------------------
Orylat625/1-1276 -----------------MSSAGSVESGKPPKIG---------------------------
Neobri643/1-1228 -----------------MSCTGTVESSKPPKIG---------------------------
Poelat633/1-1277 -MSQTRRSTYTRTTSSGSSRMSSDGGGRPVKVG---------------------------
Poefor637/1-1277 -MSQTRRSTYTRTTSSGSSRMSSDGGGRPVKVG---------------------------
Orylat655/1-1228 -MSLSRRSPHSRTTSSGSSRMSSDGGGRPLKVG---------------------------
Poeret600/1-1246 --------MLTSPLISKMSSTGSVESVKPPKIG---------------------------
Poeret604/1-1239 --------MLTSPLISKMSSTGSVESVKPPKIG---------------------------
Poefor606/1-1230 -----------------MSSTGSVESVKPPKIG---------------------------
Ictpun653/1-1238 -----------------MSADG----GKPVKVG---------------------------
Poefor605/1-1237 -----------------MSSTGSVESVKPPKIG---------------------------
Poeret602/1-1273 --------MLTSPLISKMSSTGSVESVKPPKIG---------------------------
Poeret603/1-1272 --------MLTSPLISKMSSTGSVESVKPPKIG---------------------------
Poeret608/1-1272 --------MLTSPLISKMSSTGSVESVKPPKIG---------------------------
Xipmac607/1-1293 NRRHSYTPRLTSPLISRMSSTGSVESVKPPKIG---------------------------
Ictpun654/1-1224 -----------------MSADG----GKPVKVG---------------------------
Poeret609/1-1280 --------MLTSPLISKMSSTGSVESVKPPKIG---------------------------
Poeret610/1-1281 --------MLTSPLISKMSSTGSVESVKPPKIG---------------------------
Xenlae658/1-1265 SWRSSLGGGTAKETPSSSARMSVEATGKPLKVG---------------------------
Poemex616/1-1264 -----------------MSSTGSVESVKPPKIG---------------------------
Poeret601/1-1266 --------MLTSPLISKMSSTGSVESVKPPKIG---------------------------
Anocar618/1-1263 -------------------MSSVEASGKPLKVG---------------------------
Takrub646/1-1237 -----------------MSSAGTVESGKAPKIG---------------------------
Xentro661/1-1276 SWRSSLGGVSARETPSSSARMSVEATGKPLKVG---------------------------
Anocar620/1-1279 SMAQTKRHAFSRASSASSRMSSVEASGKPLKVG---------------------------
Xentro663/1-1290 SWRSSLGGVSARETPSSSARMSVEATGKPLKVG---------------------------
Xentro659/1-1268 --MAQSKRHTYSRTPSSSARMSVEATGKPLKVG---------------------------
Xentro662/1-1283 SWRSSLGGVSARETPSSSARMSVEATGKPLKVG---------------------------
Anocar619/1-1284 SMAQTKRHAFSRASSASSRMSSVEASGKPLKVG---------------------------
Takrub638/1-1272 -----------------MSSAGTVESGKAPKIG---------------------------
Pytbiv664/1-1244 --------------------MSTEVSGKPLKVG---------------------------
Xentro660/1-1271 SWRSSLGGVSARETPSSSARMSVEATGKPLKVG---------------------------
Anocar617/1-1271 -----------MASSASSRMSSVEASGKPLKVG---------------------------
Takrub645/1-1264 -----------------MSSAGTVESGKAPKIG---------------------------
Takrub651/1-1264 -----------------MSSAGTVESGKAPKIG---------------------------
Xentro665/1-1243 --------------------MSVEATGKPLKVG---------------------------
Galgal722/1-2012 ELNLSYNKISKIEGMEHLHNLQKMNLAGNEIEHIPV--------------WVGKKLRSLR
Notcor688/1-2124 ELDRSQPAGSSSLSSSSSSDIQHYTTPQKSYPTPVS--------------GAAYRQQDNR
Galgal723/1-2336 ELNLSYNKISKIEGMEHLHNLQKMNLAGNEIEHIPV--------------WVGKKLRSLR
Galgal716/1-2333 ELNLSYNKISKIEGMEHLHNLQKMNLAGNEIEHIPV--------------WVGKKLRSLR
Galgal721/1-2334 ELNLSYNKISKIEGMEHLHNLQKMNLAGNEIEHIPV--------------WVGKKLRSLR
Orenil720/1-2837 ELDRSQPAGSSSLSSSS-CELQTYATPQKSFQTPAS--------------IPAYRQHDNR
Loxafr711/1-1709 NLRQTNHPVPKQALTERLD---------------AV--------------LLEKAEAEQQ
Loxafr710/1-1684 ------------ALTERLD---------------AV--------------LLEKAEAEQQ
Musmus718/1-2211 SSRESLNQLDLDCSAAAFDPPSDMESEAEDAPWNSD--------------GLSREQLLQR
Musmus726/1-2238 SSRESLNQLDLDCSAAAFDPPSDMESEAEDAPWNSD--------------GLSREQLLQR
Musmus719/1-2212 SSRESLNQLDLDCSAAAFDPPSDMESEAEDAPWNSD--------------GLSREQLLQR
Musmus707/1-2273 SSRESLNQLDLDCSAAAFDPPSDMESEAEDAPWNSD--------------GLSREQLLQR
Gekjap439/1-1101 TMNSGVAAANLLRALHSLYQLGHFCDVTIR------------------------------
Musmus702/1-2272 SSRESLNQLDLDCSAAAFDPPSDMESEAEDAPWNSD--------------GLSREQLLQR
Musmus708/1-2244 SSRESLNQLDLDCSAAAFDPPSDMESEAEDAPWNSD--------------GLSREQLLQR
Musmus709/1-2271 SSRESLNQLDLDCSAAAFDPPSDMESEAEDAPWNSD--------------GLSREQLLQR
Musmus704/1-2245 SSRESLNQLDLDCSAAAFDPPSDMESEAEDAPWNSD--------------GLSREQLLQR
Musmus724/1-2239 SSRESLNQLDLDCSAAAFDPPSDMESEAEDAPWNSD--------------GLSREQLLQR
Musmus725/1-2240 SSRESLNQLDLDCSAAAFDPPSDMESEAEDAPWNSD--------------GLSREQLLQR
Gekjap700/1-1408 FRRILQRTPGRVGSQSSDSESSAIPGNVDVNNE-------------------------GS
Musmus683/1-1297 GEYQHVQQEYGVHLRLASGDTPKPRNSQPSKAGSYG----------------VSIRVQGI
Cynsem684/1-2353 QEQFRVDSEQQFFEKVQQLSRSQEEFLSQTQEHSKLKEEFTKLEAEIKNVREKNREYESV

Homsap574/1-705  ---PLEGNPL--FGRYPFIFSASDTPVIFSISAAPMPSDC--------------------
Thasir589/1-704  ---SEEEVSL--STRHQYFISGSEDSITHSVSAAPMPSEY--------------------
Singra571/1-715  ---SSVGDSVPGRYSI-ISRN-SERPVIHQVASAPMPSDC--------------------
Salsal523/1-707  ---SSEGDSDLGRHST-LSHSGVARPTIHQVASAPMPTDC--------------------
Singra573/1-714  ---SSVGDSVPGRYSI-ISRN-SERPVIHQVASAPMPSDC--------------------
Susscr508/1-703  ---PLEGNSL--IGRYPFLFQGSDTPVIFSISAAPMPSDC--------------------
Gekjap558/1-702  ---STEGNSS--TRRYQYFIPGSERSVTYSVSAAPMPSEC--------------------
Larcro513/1-704  ---PAEGDTVLG------WASSHQRPVIHQVASAPMPSDC--------------------
Musmus529/1-704  ---PLEGSSL--IGRYPFLFTGSDTSVIFSISAAPMPSDC--------------------
Bostau562/1-704  ---PLEGSSL--IGKYPFLFQGSDTPVIFSISAAPMPSDC--------------------
Poefor532/1-725  ---PAEGDAVLGCFT---RNAPHQRAVIHQVASAPMPSDC--------------------
Poeret542/1-725  ---PAEGDAVLGCFT---RNATHQRAVIHQVASAPMPSDC--------------------
Orenil521/1-727  ---PVEGDTVLGCRA---RLSSHQRPVIHQVASAPMPSDC--------------------
Poelat538/1-725  ---PAEGDAVLGCFT---RNAPHQRAVIHQVASAPMPSDC--------------------
Auslim598/1-727  ---PVEGDAVLGCLS---RLPPHQRVVIHQVASAPMPNDC--------------------
Notfur520/1-721  ---PVEGDAVRGCST---RPTPHQRAVVHQVASAPMPDDC--------------------
Xenlae578/1-716  ---HLGKASLPIVRNYRAYYVGCKRPVTFSISAAPMPSDC--------------------
Ictpun577/1-718  ---TTEEDAVLDRSGV-LSHT-PARPIIHQVASAPMPSDS--------------------
Hapbur517/1-723  ---PVEGDTVLGCRA---RLSSHQRPVIHQVASAPMPSDC--------------------
Punnye518/1-723  ---PVEGDTVLGCRA---RLSSHQRPVIHQVASAPMPSDC--------------------
Mayzeb516/1-723  ---PVEGDTVLGCRA---RLSSHQRPVIHQVASAPMPSDC--------------------
Auslim594/1-679  ---PTRG----WSST---RWPLHR---------------C--------------------
Gekjap560/1-673  ---STEGNSS--TRRYQYFIPGSERSVTYSVSAAPMPSEC--------------------
Singra330/1-693  PTSNP---AQDAA----SDFSVGERVWVNGNKPGYVQFIG--------------------
Orylat555/1-680  ------------------MKGLIRVYMFTYLSFLCLPSLP--------------------
Takrub535/1-689  ---DVKGDSVLG------WSSSHQRPVIHQVASAPMPSDC--------------------
Cynsem556/1-671  ---PVEGDTVLCCN-----KKLLQRLVIHQVASAPMPSDY--------------------
Xenlae581/1-661  ---HLGKASLPIVRNYRAYYVGCKRPVTFSISAAPMPSDC--------------------
Krymar350/1-670  EKSPLS--VTSPTQDGNTDFQIGDRVWVNGNKPGSVQFVG--------------------
Mayzeb549/1-672  ---PVEGDTVLGCRA---RLSSHQRPVIHQVASAPMPSDC--------------------
Cynsem507/1-672  PEVEPEVEPLSVSQFQSPVHEPRRRAMVHPSAQAPLPKDY--------------------
Gekjap559/1-672  ---STEGNSS--TRRYQYFIPGSERSVTYSVSAAPMPSEC--------------------
Galgal583/1-701  ---SFEGDSF--TERDQFLFPSSETSVTFSVAAAPMPSDCA-------------------
Gekjap557/1-701  ---STEGNSS--TRRYQYFIPGSERSVTYSVSAAPMPSEC--------------------
Loxafr572/1-702  ---SLEGNPL--IGRYPFLFPVSDTPVIFSVSAAPMPSDC--------------------
Cypvar533/1-702  ---PAEGDRVLGCYA---RNAPHQRAVIHQVASAPMPSDS--------------------
Anocar580/1-702  ---PIEGDSL--TTRYQYFIPGSEDPVTYSVSAAPMPSEC--------------------
Promuc584/1-699  ---SEEGVSL--SRRHQFFISGSEDSITHSVSAAPMPSEY--------------------
Musmus526/1-694  ---PLEGSSL--IGRYPFLFTGSDTSVIFSISAAPMPSDC--------------------
Ictpun576/1-697  ---TTEEDAVLDRSGV-LSHT-PARPIIHQVASAPMPSDS--------------------
Thasir590/1-701  ---SEEEVSL--STRHQYFISGSEDSITHSVSAAPMPSEY--------------------
Galgal582/1-700  ---SFEGDSF--TERDQFLFPSSETSVTFSVAAAPMPSDC--------------------
Notfur522/1-701  ---PVEGDAVRGCST---RPTPHQRAVVHQVASAPMPDDC--------------------
Krymar575/1-776  ---PVEGDAV---HA---RLSAHQQVVIHQVASAPLPNDC--------------------
Esoluc505/1-772  ---SSEGDSVLGR----VSHISVERPTIHQVASAPMPNEC--------------------
Sinrhi327/1-850  PTSNS---AQDAA----SDFSVGESVWVNGNKPGYVQFIG--------------------
Krymar566/1-778  ---PVEGDAV---HA---RLSAHQQVVIHQVASAPLPNDC--------------------
Susscr422/1-804  APEKPSAKAAEVGDEFLGDFVVGERVWVNGVKPGVVQYLG--------------------
Krymar564/1-758  ---PVEGDAV---HA---RLSAHQQVVIHQVASAPLPNDC--------------------
Pygnat567/1-758  ---SSEGDAVLDRYRV-LSHT-AARPVIHQVASAPMPTDS--------------------
Auslim596/1-758  ---PVEGDAVLGCLS---RLPPHQRVVIHQVASAPMPNDC--------------------
Cluhar597/1-764  ---PSEGQ---GRYSS-PFPHSVERPIIHQVASAPMPSDC--------------------
Orenil537/1-759  ---PVEGDTVLGCRA---RLSSHQRPVIHQVASAPMPSDC--------------------
Stepar593/1-760  ---PAEGDTVLGCHT---RLTSHQRPVIHQVASAPMPSDC--------------------
Poefor587/1-1144 ------------------------------------------------------------
Musmus40/1-1140  SEKASGPPSSETQEEFVDDFRVGERVWVNGNKPGFIQFLG--------------------
Poefor142/1-1279 DKSAVG-----DGKDAEDEFQIGERVWVNGNKPGYIQFLG--------------------
Xentro120/1-1150 AEKPASTAPSETAEEFVDDFRVGEKVWVNGNKPGFIQFLG--------------------
Punnye137/1-1219 DKSAESA-SSGESGNVEESFQIGDRVWVNGNKPGYIQFLG--------------------
Mayzeb372/1-877  LKPTTPTKISEEGDDVLGDYTVGEQVWVNGVKPGVIAYLG--------------------
Musmus276/1-854  VSEKPGPKAAEVGDDFLGDFVVGERVWVNGVKPGVVQYLG--------------------
Thasir259/1-875  ------------------------------------------------------------
Musmus99/1-1099  SEKASGPPSSETQEEFVDDFRVGERVWVNGNKPGFIQFLG--------------------
Thasir438/1-1000 ------------------------------------------------------------
Poelat588/1-1051 ------------------------------------------------------------
Poeret554/1-737  ---PAEGDAVLGCFT---RNATHQRAVIHQVASAPMPSDC--------------------
Poelat551/1-736  ---PAEGDAVLGCFT---RNAPHQRAVIHQVASAPMPSDC--------------------
Orenil546/1-739  ---PVEGDTVLGCRA---RLSSHQRPVIHQVASAPMPSDC--------------------
Krymar563/1-738  ---PVEGDAV---HA---RLSAHQQVVIHQVASAPLPNDC--------------------
Auslim595/1-738  ---PVEGDAVLGCLS---RLPPHQRVVIHQVASAPMPNDC--------------------
Mayzeb543/1-735  ---PVEGDTVLGCRA---RLSSHQRPVIHQVASAPMPSDC--------------------
Stepar525/1-728  ---PAEGDTVLGCHT---RLTSHQRPVIHQVASAPMPSDC--------------------
Pygnat534/1-733  ---SSEGDAVLDRYRV-LSHT-AARPVIHQVASAPMPTDS--------------------
Poefor540/1-736  ---PAEGDAVLGCFT---RNAPHQRAVIHQVASAPMPSDC--------------------
Punnye550/1-735  ---PVEGDTVLGCRA---RLSSHQRPVIHQVASAPMPSDC--------------------
Hapbur548/1-735  ---PVEGDTVLGCRA---RLSSHQRPVIHQVASAPMPSDC--------------------
Poelat552/1-756  ---PAEGDAVLGCFT---RNAPHQRAVIHQVASAPMPSDC--------------------
Mayzeb541/1-755  ---PVEGDTVLGCRA---RLSSHQRPVIHQVASAPMPSDC--------------------
Xipmac565/1-757  ---PAEGDAVLGCFT---RNAPHQRAVIHQVASAPMPSDC--------------------
Poefor539/1-756  ---PAEGDAVLGCFT---RNAPHQRAVIHQVASAPMPSDC--------------------
Poeret553/1-757  ---PAEGDAVLGCFT---RNATHQRAVIHQVASAPMPSDC--------------------
Krymar530/1-745  ---PVEGDAV---HA---RLSAHQQVVIHQVASAPLPNDC--------------------
Pygnat568/1-740  ---SSEGDAVLDRYRV-LSHT-AARPVIHQVASAPMPTDS--------------------
Neobri569/1-741  ---PVEGDTVLGCPA---RLSSHQRPVIHQVASAPMPSDC--------------------
Punnye545/1-755  ---PVEGDTVLGCRA---RLSSHQRPVIHQVASAPMPSDC--------------------
Krymar527/1-747  ---PVEGDAV---HA---RLSAHQQVVIHQVASAPLPNDC--------------------
Hapbur544/1-755  ---PVEGDTVLGCRA---RLSSHQRPVIHQVASAPMPSDC--------------------
Promuc480/1-536  ------EEDHQALEFQSPILERRKKPIVHPSAPAPLPKDY--------------------
Xenlae495/1-534  ------EESKLPMEFQSPLLEKRRRPVVHPSAPAPLPKDY--------------------
Lepocu471/1-538  -------DAQPTLEFQSPVSEIRKRPMVHPSAPAPLPKDY--------------------
Pytbiv462/1-537  ------EEDHQPLEFQSPTVERRKKPIVHPSAPAPLPKDY--------------------
Singra491/1-538  -------EAQPASEFISPAHEPRMKPIVHPSAQAPLPKDY--------------------
Hapbur487/1-529  --------------------------MVHPSAQAPLPKDY--------------------
Orenil499/1-529  --------------------------MVHPSAQAPLPKDY--------------------
Stepar493/1-529  --------------------------MVHPSAQAPLPKDY--------------------
Xentro482/1-534  ------EESKLPLEFQSPLLEKRRRPKVHPSAPAPLPKDY--------------------
Thasir409/1-530  SEKLPGSKIAEVGDDFLGDFVMGERVWVNGVKPGIIQYLG--------------------
Xenlae500/1-534  ------EESKLPLEFQSPLLEKRRRPMVHPSAPAPLPKDY--------------------
Sinans484/1-539  -------EAQPASEFISPVHEPRKKPMVHPSAQAPLPKDY--------------------
Pygnat479/1-538  -------EAQPTFEFSSPVHEPRKKPMVHPSAQAPLPKDY--------------------
Astmex478/1-539  -------EAQPPSEFTSPVHEPRKKPMVHPSAQAPLPKDY--------------------
Ictpun453/1-539  -------EAQPTSDFTIPKHESRKKPIVHPSAQAPLPKDY--------------------
Pygnat465/1-539  -------EAQPTFEFSSPVHEPRKKPMVHPSAQAPLPKDY--------------------
Astmex474/1-538  -------EAQPPSEFTSPVHEPRKKPMVHPSAQAPLPKDY--------------------
Sinrhi475/1-538  -------EAQPASEFISPAHEPRKKPIVHTSAQAPLPKDY--------------------
Ictpun454/1-538  -------EAQPTSDFTIPKHESRKKPIVHPSAQAPLPKDY--------------------
Sinans489/1-538  -------EAQPASEFISPAHEPRKKPIVHPSAQAPLPKDY--------------------
Danrer486/1-538  -------EAQPTSEFVSPVHEPRKKPMVHPAAQAPLPKDY--------------------
Gekjap451/1-538  ------EDDHQPPEFQSPVLERRKKPIVHPSAPAPLPKDY--------------------
Singra586/1-444  -------EAQPASEFISPVHEPRKKPMVHPSAQAPLPKDY--------------------
Loxafr449/1-429  ------------------------------------------------------------
Poemex509/1-475  ------------------------------------------------------------
Takrub445/1-451  ---------------------YHPSDVRVYAKLTDILLIC--------------------
Singra450/1-452  ------------------------------------------------------------
Susscr427/1-233  ------------------------------------------------------------
Thasir492/1-91   ------------------------------------------------------------
Punnye452/1-150  EKSPGS--VTSPVQDGNTDFKIGERVWVNGNKPGYVHFVG--------------------
Funhet448/1-394  ------------------------------------------------------------
Notcor599/1-389  ------------------------------------------------------------
Funhet446/1-391  ------------------------------------------------------------
Larcro464/1-512  --------------------------MVHPSAQAPLPKDY--------------------
Stepar469/1-512  --------------------------MVHPSAQAPLPKDY--------------------
Mayzeb497/1-529  --------------------------MVHPSAQAPLPKDY--------------------
Sinrhi455/1-528  -------EAQPASEFISPVHEPRKKPIVHPSAQAPLPKDY--------------------
Punnye496/1-529  --------------------------MVHPSAQAPLPKDY--------------------
Poemex547/1-506  ------------------------------------------------------------
Promuc437/1-478  ------------------------------------------------------------
Sinans514/1-486  -----------------------------------MESHR--------------------
Cluhar511/1-510  --------------------------MVHPSAQAPLPKDY--------------------
Orylat472/1-509  --------------------------MVHPSAQAPLPKDY--------------------
Neobri468/1-509  --------------------------MVHPSAQAPLPKDY--------------------
Homsap570/1-598  ------------------------------------------------------------
Lepocu467/1-598  -------DAQPTLEFQSPVSEIRKRPMVHPSAPAPLPKDY--------------------
Poelat458/1-605  -APPTEPAAEPVPENQSPVQEPARRAVVHPSAQAPLPKDY--------------------
Orylat421/1-603  EKPPTT--VTSPSQDASTDFQTGDRVWVNGNKPGYVHFVG--------------------
Xipmac477/1-604  -APPAEPAAEPVPENQSPVQEPARRAMVHPSAQAPLPKDY--------------------
Musmus592/1-595  ---PLEGSSL--IGRYPFLFTGSDTSVIFSISAAPMPSDC--------------------
Krymar481/1-588  --AEPVPEPTSVSKYQSPVHEPPRRAMVHPSAQAPLPKDY--------------------
Galgal579/1-593  ------------------------------------------------------------
Notcor515/1-598  ------------------------------MQSDTLLHAA--------------------
Thasir591/1-597  ------------------------------------------------------------
Musmus524/1-598  ---PLEGSSL--IGRYPFLFTGSDTSVIFSISAAPMPSDC--------------------
Cynsem490/1-655  PEVEPEVEPLSVSQFQSPVHEPRRRAMVHPSAQAPLPKDY--------------------
Orylat389/1-638  EKPPTT--VTSPSQDASTDFQTGDRVWVNGNKPGYVHFVG--------------------
Xenlae519/1-659  ---RLGKDSLSIVRNYRAYYVGCKRPVTFSISAAPMPSDC--------------------
Musmus536/1-657  ---PLEGSSL--IGRYPFLFTGSDTSVIFSISAAPMPSDC--------------------
Singra404/1-658  PTSNP---AQDAA----SDFSVGERVWVNGNKPGYVQFIG--------------------
Cypvar470/1-612  ---EPETEMISVSEHQSPVHEPPRRAMVHPSAQAPLPKDY--------------------
Poemex461/1-610  -APPTEPAAEPVPENQSPVQEPARRAVVHPSAQAPLPKDY--------------------
Poefor460/1-610  -APPTEPAAEPVPENQSPVQEPARRAVVHPSAQAPLPKDY--------------------
Funhet585/1-634  ---PAEGDDVLGRYT---RNASHQRTVIHQVASAPMPSDC--------------------
Poeret459/1-613  -APPAEPAAEPVPQNQSPVQEPARRAMVHPSAQAPLPKDY--------------------
Notfur463/1-616  --AEPVPEPVSVSEYQSPVHELPRRAMVHPSAQAPLPKDY--------------------
Musmus498/1-547  -----EEEDEPVPEAPSPTQERRQKPVVHPSAPAPLPKDY--------------------
Thasir403/1-544  ---AEKPPATEAPDEFVDDFRIGERIWVNGNKPGFIQFLG--------------------
Bostau488/1-547  -----EEEDEPVPEPPSPTQERRQKPVVHPSAPAPLPKDY--------------------
Homsap456/1-547  -----EEEDEPVPEAPSPTQERRQKPVVHPSAPAPLPKDY--------------------
Pytbiv561/1-547  ------------------------------------------------------------
Danrer476/1-539  -------EAQPTSEFVSPVHEPRKKPMVHPAAQAPLPKDY--------------------
Sinrhi457/1-539  -------EAQPASEFISPAHEPRKKPIVHTSAQAPLPKDY--------------------
Singra485/1-539  -------EAQPASEFISPAHEPRMKPIVHPSAQAPLPKDY--------------------
Salsal502/1-541  -------EAQPASEYQSPVHEPRKRPMVHPSAQAPLPKDY--------------------
Salsal501/1-541  -------EAQPASEYQSPVHEPRKRPMVHPSAQAPLPKDY--------------------
Esoluc483/1-541  -------EAQPASEYQSPVHEPRKRPMVHPSAQAPLPKDY--------------------
Lepocu473/1-562  -------DAQPTLEFQSPVSEIRKRPMVHPSAPAPLPKDY--------------------
Esoluc506/1-562  -------EAQPASEYQSPVHEPRKRPMVHPSAQAPLPKDY--------------------
Takrub531/1-578  ---DVKGDSVLG------WSSSHQRPVIHQVASAPMPSDC--------------------
Auslim494/1-571  --ADLVPEPTSVSEYQSPVHEPPRRAMVHPSAQAPLPKDY--------------------
Lepocu466/1-574  -------DAQPTLEFQSPVSEIRKRPMVHPSAPAPLPKDY--------------------
Singra339/1-560  PTSNP---AQDAA----SDFSVGERVWVNGNKPGYVQFIG--------------------
Musmus528/1-551  ---PLEGSSL--IGRYPFLFTGSDTSVIFSISAAPMPSDC--------------------
Susscr504/1-554  -----EEEDEPVQEPPSPTQERRQKPVVHPSAPAPLPKDY--------------------
Esoluc503/1-561  -------EAQPASEYQSPVHEPRKRPMVHPSAQAPLPKDY--------------------
Salsal510/1-561  -------EAQPASEYQSPVHEPRKRPMVHPSAQAPLPKDY--------------------
Salsal512/1-561  -------EAQPASEYQSPVHEPRKRPMVHPSAQAPLPKDY--------------------
Poelat254/1-2059 DKSAVG-----DGKDAEDEFQIGERVWVNGNKPGYIQFLG--------------------
Poefor240/1-2066 DKSAVG-----DGKDAEDEFQIGERVWVNGNKPGYIQFLG--------------------
Poelat237/1-2066 DKSAVG-----DGKDAEDEFQIGERVWVNGNKPGYIQFLG--------------------
Punnye146/1-2034 DKSAESA-SSGESGNVEESFQIGDRVWVNGNKPGYIQFLG--------------------
Poefor255/1-2059 DKSAVG-----DGKDAEDEFQIGERVWVNGNKPGYIQFLG--------------------
Galgal72/1-1994  SEKSSSTTTADAHDDFVDDFRVGERVWVNGNKPGFIQFLG--------------------
Salsal160/1-2151 DKSTPGG-GAVGTQDGGENFQVGERVWVNGNKPGVVQFLG--------------------
Poelat213/1-2094 DKSAVG-----DGKDAEDEFQIGERVWVNGNKPGYIQFLG--------------------
Salsal159/1-2144 DKSTPGG-GAVGTQDGGENFQVGERVWVNGNKPGVVQFLG--------------------
Poefor221/1-2087 DKSAVG-----DGKDAEDEFQIGERVWVNGNKPGYIQFLG--------------------
Poefor222/1-2094 DKSAVG-----DGKDAEDEFQIGERVWVNGNKPGYIQFLG--------------------
Poelat212/1-2087 DKSAVG-----DGKDAEDEFQIGERVWVNGNKPGYIQFLG--------------------
Musmus46/1-1981  SEKASGPPSSETQEEFVDDFRVGERVWVNGNKPGFIQFLG--------------------
Galgal71/1-1987  SEKSSSTTTADAHDDFVDDFRVGERVWVNGNKPGFIQFLG--------------------
Punnye199/1-1999 DKSAESA-SSGESGNVEESFQIGDRVWVNGNKPGYIQFLG--------------------
Galgal73/1-2008  SEKSSSTTTADAHDDFVDDFRVGERVWVNGNKPGFIQFLG--------------------
Promuc56/1-1414  AEKP---PATEGPDEFVDDFRVGERIWVNGNKPGFIQFLG--------------------
Pytbiv51/1-1411  SEKPSAAAPPEAQDEFVDDFRIGERIWVNGNKPGFIQFLG--------------------
Pytbiv52/1-1397  SEKPSAAAPPEAQDEFVDDFRIGERIWVNGNKPGFIQFLG--------------------
Pytbiv84/1-2208  SEKPSAAAPPEAQDEFVDDFRIGERIWVNGNKPGFIQFLG--------------------
Poefor360/1-840  EKSLSG--VTSPTQDVHTDFKIGDRVWVNGSKPGYVQFVG--------------------
Poelat365/1-840  EKSLSG--VTSPTQDVHTDFKIGDRVWVNGSKPGYVQFVG--------------------
Galgal36/1-1422  SEKSSSTTTADAHDDFVDDFRVGERVWVNGNKPGFIQFLG--------------------
Galgal77/1-2211  SEKSSSTTTADAHDDFVDDFRVGERVWVNGNKPGFIQFLG--------------------
Gekjap44/1-1402  CEKTSSAPTSEAQEEFVDDFHIGERVWVNGNKPGFIQFLG--------------------
Galgal74/1-2210  SEKSSSTTTADAHDDFVDDFRVGERVWVNGNKPGFIQFLG--------------------
Galgal31/1-1433  SEKSSSTTTADAHDDFVDDFRVGERVWVNGNKPGFIQFLG--------------------
Gekjap43/1-1400  CEKTSSAPTSEAQEEFVDDFHIGERVWVNGNKPGFIQFLG--------------------
Galgal133/1-2074 SEKSSSTTTADAHDDFVDDFRVGERVWVNGNKPGFIQFLG--------------------
Anocar58/1-1400  AEKASTTSPSEAQEEFVDDFRIGERVWVNGNKPGFIQFLG--------------------
Galgal80/1-2189  SEKSSSTTTADAHDDFVDDFRVGERVWVNGNKPGFIQFLG--------------------
Anocar93/1-2197  AEKASTTSPSEAQEEFVDDFRIGERVWVNGNKPGFIQFLG--------------------
Gekjap45/1-1409  CEKTSSAPTSEAQEEFVDDFHIGERVWVNGNKPGFIQFLG--------------------
Anocar92/1-2195  AEKASTTSPSEAQEEFVDDFRIGERVWVNGNKPGFIQFLG--------------------
Galgal78/1-2206  SEKSSSTTTADAHDDFVDDFRVGERVWVNGNKPGFIQFLG--------------------
Gekjap41/1-1420  CEKTSSAPTSEAQEEFVDDFHIGERVWVNGNKPGFIQFLG--------------------
Gekjap83/1-2199  CEKTSSAPTSEAQEEFVDDFHIGERVWVNGNKPGFIQFLG--------------------
Galgal39/1-1404  SEKSSSTTTADAHDDFVDDFRVGERVWVNGNKPGFIQFLG--------------------
Galgal81/1-2183  SEKSSSTTTADAHDDFVDDFRVGERVWVNGNKPGFIQFLG--------------------
Galgal87/1-2141  SEKSSSTTTADAHDDFVDDFRVGERVWVNGNKPGFIQFLG--------------------
Gekjap32/1-1446  CEKTSSAPTSEAQEEFVDDFHIGERVWVNGNKPGFIQFLG--------------------
Gekjap33/1-1448  CEKTSSAPTSEAQEEFVDDFHIGERVWVNGNKPGFIQFLG--------------------
Galgal132/1-2102 SEKSSSTTTADAHDDFVDDFRVGERVWVNGNKPGFIQFLG--------------------
Anocar42/1-1435  AEKASTTSPSEAQEEFVDDFRIGERVWVNGNKPGFIQFLG--------------------
Gekjap38/1-1437  CEKTSSAPTSEAQEEFVDDFHIGERVWVNGNKPGFIQFLG--------------------
Anocar106/1-2162 AEKASTTSPSEAQEEFVDDFRIGERVWVNGNKPGFIQFLG--------------------
Gekjap37/1-1435  CEKTSSAPTSEAQEEFVDDFHIGERVWVNGNKPGFIQFLG--------------------
Galgal29/1-1457  SEKSSSTTTADAHDDFVDDFRVGERVWVNGNKPGFIQFLG--------------------
Galgal75/1-2217  SEKSSSTTTADAHDDFVDDFRVGERVWVNGNKPGFIQFLG--------------------
Galgal82/1-2171  SEKSSSTTTADAHDDFVDDFRVGERVWVNGNKPGFIQFLG--------------------
Gekjap34/1-1453  CEKTSSAPTSEAQEEFVDDFHIGERVWVNGNKPGFIQFLG--------------------
Galgal28/1-1450  SEKSSSTTTADAHDDFVDDFRVGERVWVNGNKPGFIQFLG--------------------
Gekjap35/1-1455  CEKTSSAPTSEAQEEFVDDFHIGERVWVNGNKPGFIQFLG--------------------
Galgal30/1-1439  SEKSSSTTTADAHDDFVDDFRVGERVWVNGNKPGFIQFLG--------------------
Loxafr22/1-1392  GEKASGAPSSETQEEFVDDFRVGERVWVNGNKPGFIQFLG--------------------
Loxafr53/1-2148  GEKASGAPSSETQEEFVDDFRVGERVWVNGNKPGFIQFLG--------------------
Loxafr79/1-2072  GEKASGAPSSETQEEFVDDFRVGERVWVNGNKPGFIQFLG--------------------
Homsap6/1-1394   SEKASSTPSSETQEEFVDDFRVGERVWVNGNKPGFIQFLG--------------------
Musmus76/1-2126  SEKASGPPSSETQEEFVDDFRVGERVWVNGNKPGFIQFLG--------------------
Bostau21/1-1394  SEKASSTLSSETQEEFVDDFRVGERVWVNGNKPGFIQFLG--------------------
Bostau20/1-1392  SEKASSTLSSETQEEFVDDFRVGERVWVNGNKPGFIQFLG--------------------
Homsap5/1-1392   SEKASSTPSSETQEEFVDDFRVGERVWVNGNKPGFIQFLG--------------------
Musmus68/1-2136  SEKASGPPSSETQEEFVDDFRVGERVWVNGNKPGFIQFLG--------------------
Musmus96/1-2087  SEKASGPPSSETQEEFVDDFRVGERVWVNGNKPGFIQFLG--------------------
Bostau90/1-1325  SEKASSTLSSETQEEFVDDFRVGERVWVNGNKPGFIQFLG--------------------
Musmus27/1-1324  SEKASGPPSSETQEEFVDDFRVGERVWVNGNKPGFIQFLG--------------------
Homsap9/1-1355   SEKASSTPSSETQEEFVDDFRVGERVWVNGNKPGFIQFLG--------------------
Musmus57/1-1331  SEKASGPPSSETQEEFVDDFRVGERVWVNGNKPGFIQFLG--------------------
Musmus26/1-1315  SEKASGPPSSETQEEFVDDFRVGERVWVNGNKPGFIQFLG--------------------
Musmus59/1-1313  SEKASGPPSSETQEEFVDDFRVGERVWVNGNKPGFIQFLG--------------------
Musmus55/1-1324  SEKASGPPSSETQEEFVDDFRVGERVWVNGNKPGFIQFLG--------------------
Musmus60/1-1320  SEKASGPPSSETQEEFVDDFRVGERVWVNGNKPGFIQFLG--------------------
Musmus25/1-1391  SEKASGPPSSETQEEFVDDFRVGERVWVNGNKPGFIQFLG--------------------
Homsap8/1-1390   SEKASSTPSSETQEEFVDDFRVGERVWVNGNKPGFIQFLG--------------------
Musmus66/1-1285  SEKASGPPSSETQEEFVDDFRVGERVWVNGNKPGFIQFLG--------------------
Musmus63/1-2152  SEKASGPPSSETQEEFVDDFRVGERVWVNGNKPGFIQFLG--------------------
Musmus24/1-1389  SEKASGPPSSETQEEFVDDFRVGERVWVNGNKPGFIQFLG--------------------
Musmus62/1-2167  SEKASGPPSSETQEEFVDDFRVGERVWVNGNKPGFIQFLG--------------------
Musmus64/1-2156  SEKASGPPSSETQEEFVDDFRVGERVWVNGNKPGFIQFLG--------------------
Musmus61/1-2163  SEKASGPPSSETQEEFVDDFRVGERVWVNGNKPGFIQFLG--------------------
Homsap4/1-1429   SEKASSTPSSETQEEFVDDFRVGERVWVNGNKPGFIQFLG--------------------
Musmus65/1-1278  SEKASGPPSSETQEEFVDDFRVGERVWVNGNKPGFIQFLG--------------------
Bostau13/1-1429  SEKASSTLSSETQEEFVDDFRVGERVWVNGNKPGFIQFLG--------------------
Homsap3/1-1427   SEKASSTPSSETQEEFVDDFRVGERVWVNGNKPGFIQFLG--------------------
Musmus19/1-1428  SEKASGPPSSETQEEFVDDFRVGERVWVNGNKPGFIQFLG--------------------
Bostau12/1-1427  SEKASSTLSSETQEEFVDDFRVGERVWVNGNKPGFIQFLG--------------------
Homsap2/1-1440   SEKASSTPSSETQEEFVDDFRVGERVWVNGNKPGFIQFLG--------------------
Musmus16/1-1446  SEKASGPPSSETQEEFVDDFRVGERVWVNGNKPGFIQFLG--------------------
Bostau11/1-1440  SEKASSTLSSETQEEFVDDFRVGERVWVNGNKPGFIQFLG--------------------
Homsap1/1-1438   SEKASSTPSSETQEEFVDDFRVGERVWVNGNKPGFIQFLG--------------------
Musmus14/1-1437  SEKASGPPSSETQEEFVDDFRVGERVWVNGNKPGFIQFLG--------------------
Musmus15/1-1439  SEKASGPPSSETQEEFVDDFRVGERVWVNGNKPGFIQFLG--------------------
Bostau10/1-1438  SEKASSTLSSETQEEFVDDFRVGERVWVNGNKPGFIQFLG--------------------
Musmus49/1-2193  SEKASGPPSSETQEEFVDDFRVGERVWVNGNKPGFIQFLG--------------------
Musmus48/1-2200  SEKASGPPSSETQEEFVDDFRVGERVWVNGNKPGFIQFLG--------------------
Musmus50/1-2195  SEKASGPPSSETQEEFVDDFRVGERVWVNGNKPGFIQFLG--------------------
Homsap7/1-1401   SEKASSTPSSETQEEFVDDFRVGERVWVNGNKPGFIQFLG--------------------
Musmus23/1-1400  SEKASGPPSSETQEEFVDDFRVGERVWVNGNKPGFIQFLG--------------------
Musmus54/1-2191  SEKASGPPSSETQEEFVDDFRVGERVWVNGNKPGFIQFLG--------------------
Bostau17/1-1405  SEKASSTLSSETQEEFVDDFRVGERVWVNGNKPGFIQFLG--------------------
Musmus85/1-2080  SEKASGPPSSETQEEFVDDFRVGERVWVNGNKPGFIQFLG--------------------
Musmus18/1-1426  SEKASGPPSSETQEEFVDDFRVGERVWVNGNKPGFIQFLG--------------------
Musmus101/1-2076 SEKASGPPSSETQEEFVDDFRVGERVWVNGNKPGFIQFLG--------------------
Musmus47/1-2202  SEKASGPPSSETQEEFVDDFRVGERVWVNGNKPGFIQFLG--------------------
Susscr230/1-1684 ------------------------------------------------------------
Susscr285/1-1569 ------------------------------------------------------------
Susscr257/1-1645 ------------------------------------------------------------
Orylat676/1-1165 -----------PRNKPPSSSKYGVAVRVQG------------------------------
Lepocu116/1-2319 DKSAPGPGPSEVQEDVAGDFHVGERVWVNGNKPGFIQFLG--------------------
Orylat412/1-981  LKPVPPTRMSEEGDDVLSDYAVGEQVWVNGVKAGVIAYLG--------------------
Cypvar362/1-969  LRPITPAKISEEGDDVLGDYTVGEHVWVNGVKPGVIAYLG--------------------
Larcro139/1-2242 DKSAANA-SGGDAQSAGENFQIGERVWVNGNKPGFIQFLG--------------------
Larcro140/1-2241 DKSAANA-SGGDAQSAGENFQIGERVWVNGNKPGFIQFLG--------------------
Astmex313/1-955  PGTGTPA-VNESV----AEFSVGERVWVNGNKPGYIQFIG--------------------
Pygnat398/1-920  PGAGTPT-VNDSV----AEFTVGERVWVNGNKPGYVQFIG--------------------
Pygnat318/1-948  PGAGTPT-VNDSV----AEFTVGERVWVNGNKPGYVQFIG--------------------
Astmex392/1-920  PGTGTPA-VNESV----AEFSVGERVWVNGNKPGYIQFIG--------------------
Xenlae114/1-2354 TEKPAPAPPSETTEEFVDDFHVGERVWVNGNKPGCIQFLG--------------------
Poeret291/1-1024 PKAATPAKISEEGDDVVGDYTVGEQVWVNGVKPGVISYLG--------------------
Poemex297/1-1024 PKAVTPAKISEEGDDVVGDYTVGEQVWVNGVKPGVISYLG--------------------
Poelat300/1-1024 PKAVTPAKISEEGDDVVGDYTVGEQVWVNGVKPGVISYLG--------------------
Xipmac302/1-1024 PKAAAPAKISEEGDDVVGDYTVGEQVWVNGVKPGVISYLG--------------------
Poeret376/1-989  PKAATPAKISEEGDDVVGDYTVGEQVWVNGVKPGVISYLG--------------------
Poefor377/1-989  PKAVTPAKISEEGDDVVGDYTVGEQVWVNGVKPGVISYLG--------------------
Xipmac364/1-989  PKAAAPAKISEEGDDVVGDYTVGEQVWVNGVKPGVISYLG--------------------
Poemex378/1-989  PKAVTPAKISEEGDDVVGDYTVGEQVWVNGVKPGVISYLG--------------------
Poelat379/1-989  PKAVTPAKISEEGDDVVGDYTVGEQVWVNGVKPGVISYLG--------------------
Poemex352/1-1006 PKAVTPAKISEEGDDVVGDYTVGEQVWVNGVKPGVISYLG--------------------
Poelat354/1-1006 PKAVTPAKISEEGDDVVGDYTVGEQVWVNGVKPGVISYLG--------------------
Esoluc248/1-2180 DKSAPVD-SAAGAQDVGQNFQVGERVWVNGNKPGVVQFLG--------------------
Poeret348/1-1006 PKAATPAKISEEGDDVVGDYTVGEQVWVNGVKPGVISYLG--------------------
Poefor351/1-1006 PKAVTPAKISEEGDDVVGDYTVGEQVWVNGVKPGVISYLG--------------------
Esoluc193/1-2213 DKSAPVD-SAAGAQDVGQNFQVGERVWVNGNKPGVVQFLG--------------------
Poefor293/1-1024 PKAVTPAKISEEGDDVVGDYTVGEQVWVNGVKPGVISYLG--------------------
Esoluc192/1-2215 DKSAPVD-SAAGAQDVGQNFQVGERVWVNGNKPGVVQFLG--------------------
Pygnat320/1-955  PGAGTPT-VNDSV----AEFTVGERVWVNGNKPGYVQFIG--------------------
Krymar416/1-958  LKPITPSKLSEEGDDVLGDYTVGEQVWVNGVKPGVIAYLG--------------------
Hapbur386/1-998  LKPTTPTKISEEGDDVLGDYTVGEQVWVNGVKPGVIAYLG--------------------
Orenil380/1-998  LKPTTPTKISEEGDDVLGDYTVGEQVWVNGVKPGVIAYLG--------------------
Hapbur307/1-1033 LKPTTPTKISEEGDDVLGDYTVGEQVWVNGVKPGVIAYLG--------------------
Stepar310/1-1032 LKPTTPTKISEEGDDVLGDYTVGEQVWVNGVKPGVIAYLG--------------------
Orenil303/1-1033 LKPTTPTKISEEGDDVLGDYTVGEQVWVNGVKPGVIAYLG--------------------
Mayzeb301/1-1034 LKPTTPTKISEEGDDVLGDYTVGEQVWVNGVKPGVIAYLG--------------------
Hapbur370/1-1015 LKPTTPTKISEEGDDVLGDYTVGEQVWVNGVKPGVIAYLG--------------------
Notfur367/1-1008 LKPITPIKISEEGDEVLGDYTVGEQVWVNGVKPGAIAYLG--------------------
Stepar383/1-1014 LKPTTPTKISEEGDDVLGDYTVGEQVWVNGVKPGVIAYLG--------------------
Cynsem312/1-1030 LKPTTPTKISEEGDDVLGDYTLGEQVWVNGVKLGVVAYLG--------------------
Orenil356/1-1015 LKPTTPTKISEEGDDVLGDYTVGEQVWVNGVKPGVIAYLG--------------------
Notfur287/1-1026 LKPITPIKISEEGDEVLGDYTVGEQVWVNGVKPGAIAYLG--------------------
Xentro125/1-2335 AEKPASTAPSETAEEFVDDFRVGEKVWVNGNKPGFIQFLG--------------------
Takrub201/1-2251 DKSASSA-S-GDAQGAGENFQIGDRVWVNGNKPGYIQFLG--------------------
Takrub200/1-2251 DKSASSA-S-GDAQGAGENFQIGDRVWVNGNKPGYIQFLG--------------------
Stepar154/1-2237 DKSAASA-SGGDAKNTEENFQTGERVWVNGNKPGYIQFLG--------------------
Takrub195/1-2245 DKSASSA-S-GDAQGAGENFQIGDRVWVNGNKPGYIQFLG--------------------
Stepar155/1-2239 DKSAASA-SGGDAKNTEENFQTGERVWVNGNKPGYIQFLG--------------------
Xentro134/1-2287 AEKPASTAPSETAEEFVDDFRVGEKVWVNGNKPGFIQFLG--------------------
Xentro126/1-2326 AEKPASTAPSETAEEFVDDFRVGEKVWVNGNKPGFIQFLG--------------------
Xentro115/1-2322 AEKPASTAPSETAEEFVDDFRVGEKVWVNGNKPGFIQFLG--------------------
Ictpun225/1-2257 DK------ASSENQDAAEEFKVGDRVWVNGNKAGCVQFLG--------------------
Takrub202/1-2253 DKSASSA-S-GDAQGAGENFQIGDRVWVNGNKPGYIQFLG--------------------
Xentro136/1-2285 AEKPASTAPSETAEEFVDDFRVGEKVWVNGNKPGFIQFLG--------------------
Cluhar252/1-2279 SE------AQ-DAAGGGEEFQVGDSVWVNGNKPGVVRFLG--------------------
Esoluc247/1-2181 DKSAPVD-SAAGAQDVGQNFQVGERVWVNGNKPGVVQFLG--------------------
Takrub242/1-2195 DKSASSA-S-GDAQGAGENFQIGDRVWVNGNKPGYIQFLG--------------------
Esoluc229/1-2188 DKSAPVD-SAAGAQDVGQNFQVGERVWVNGNKPGVVQFLG--------------------
Notfur361/1-991  LKPITPIKISEEGDEVLGDYTVGEQVWVNGVKPGAIAYLG--------------------
Stepar387/1-997  LKPTTPTKISEEGDDVLGDYTVGEQVWVNGVKPGVIAYLG--------------------
Neobri341/1-983  LKPTTPTKISEEGDDVLGDYTVGEQVWVNGVKPGVIAYLG--------------------
Esoluc194/1-2216 DKSAPVD-SAAGAQDVGQNFQVGERVWVNGNKPGVVQFLG--------------------
Takrub197/1-2230 DKSASSA-S-GDAQGAGENFQIGDRVWVNGNKPGYIQFLG--------------------
Ictpun250/1-2222 DK------ASSENQDAAEEFKVGDRVWVNGNKAGCVQFLG--------------------
Esoluc190/1-2209 DKSAPVD-SAAGAQDVGQNFQVGERVWVNGNKPGVVQFLG--------------------
Stepar206/1-2204 DKSAASA-SGGDAKNTEENFQTGERVWVNGNKPGYIQFLG--------------------
Esoluc191/1-2214 DKSAPVD-SAAGAQDVGQNFQVGERVWVNGNKPGVVQFLG--------------------
Xentro110/1-2361 AEKPASTAPSETAEEFVDDFRVGEKVWVNGNKPGFIQFLG--------------------
Ictpun108/1-1410 DK------ASSENQDAAEEFKVGDRVWVNGNKAGCVQFLG--------------------
Xentro69/1-1406  AEKPASTAPSETAEEFVDDFRVGEKVWVNGNKPGFIQFLG--------------------
Stepar94/1-1421  DKSAASA-SGGDAKNTEENFQTGERVWVNGNKPGYIQFLG--------------------
Esoluc100/1-1405 DKSAPVD-SAAGAQDVGQNFQVGERVWVNGNKPGVVQFLG--------------------
Xentro67/1-1441  AEKPASTAPSETAEEFVDDFRVGEKVWVNGNKPGFIQFLG--------------------
Mayzeb91/1-1412  DKSAASA-SSGESGNVEESFQIGDRVWVNGNKPGYIQFLG--------------------
Krymar103/1-1417 DKSAASA-SGGDEKNAEENFEIGERVWVNGNKPGYIQFLG--------------------
Orenil211/1-2204 DKSAAST-STGESGNVEESFQIGDRVWVNGNKPGYIQFLG--------------------
Hapbur147/1-2220 DKSAAST-SSGESGNVEESFQIGDRVWVNGNKPGYIQFLG--------------------
Cynsem185/1-2223 DKPAASA-ASGDSENAEENFEVGERVWVNGNKPGYIQFLG--------------------
Mayzeb151/1-2220 DKSAASA-SSGESGNVEESFQIGDRVWVNGNKPGYIQFLG--------------------
Orenil95/1-1421  DKSAAST-STGESGNVEESFQIGDRVWVNGNKPGYIQFLG--------------------
Neobri143/1-2220 DKSAAST-SSGESGNVEESFQIGDRVWVNGNKPGYIQFLG--------------------
Pygnat107/1-1425 DK------ATNDEKDASEEFKVGDRVWVNGNKPGFIQFLG--------------------
Mayzeb204/1-2192 DKSAASA-SSGESGNVEESFQIGDRVWVNGNKPGYIQFLG--------------------
Neobri198/1-2192 DKSAAST-SSGESGNVEESFQIGDRVWVNGNKPGYIQFLG--------------------
Takrub393/1-983  LKPTTPTKLSEEGDDILGDYAVGEQVWVNGVKPGVIAYLG--------------------
Xenlae70/1-1405  AEKPT--PPSGTAEEFVDDFHVGERVWVNGNKPGFIQFLG--------------------
Xenlae113/1-2362 AEKPT--PPSGTAEEFVDDFHVGERVWVNGNKPGFIQFLG--------------------
Neobri88/1-1412  DKSAAST-SSGESGNVEESFQIGDRVWVNGNKPGYIQFLG--------------------
Krymar241/1-2199 DKSAASA-SGGDEKNAEENFEIGERVWVNGNKPGYIQFLG--------------------
Hapbur203/1-2192 DKSAAST-SSGESGNVEESFQIGDRVWVNGNKPGYIQFLG--------------------
Hapbur89/1-1412  DKSAAST-SSGESGNVEESFQIGDRVWVNGNKPGYIQFLG--------------------
Xenlae129/1-2327 AEKPT--PPSGTAEEFVDDFHVGERVWVNGNKPGFIQFLG--------------------
Xenlae135/1-2279 AEKPT--PPSGTAEEFVDDFHVGERVWVNGNKPGFIQFLG--------------------
Xenlae111/1-2353 AEKPT--PPSGTAEEFVDDFHVGERVWVNGNKPGFIQFLG--------------------
Pygnat216/1-2269 DK------ATNDEKDASEEFKVGDRVWVNGNKPGFIQFLG--------------------
Pygnat251/1-2251 DK------ATNDEKDASEEFKVGDRVWVNGNKPGFIQFLG--------------------
Pygnat215/1-2286 DK------ATNDEKDASEEFKVGDRVWVNGNKPGFIQFLG--------------------
Xenlae118/1-2323 AEKPT--PPSGTAEEFVDDFHVGERVWVNGNKPGFIQFLG--------------------
Xenlae130/1-2318 AEKPT--PPSGTAEEFVDDFHVGERVWVNGNKPGFIQFLG--------------------
Pygnat217/1-2283 DK------ATNDEKDASEEFKVGDRVWVNGNKPGFIQFLG--------------------
Pygnat219/1-2285 DK------ATNDEKDASEEFKVGDRVWVNGNKPGFIQFLG--------------------
Pygnat218/1-2284 DK------ATNDEKDASEEFKVGDRVWVNGNKPGFIQFLG--------------------
Krymar186/1-2227 DKSAASA-SGGDEKNAEENFEIGERVWVNGNKPGYIQFLG--------------------
Mayzeb150/1-2227 DKSAASA-SSGESGNVEESFQIGDRVWVNGNKPGYIQFLG--------------------
Neobri144/1-2227 DKSAAST-SSGESGNVEESFQIGDRVWVNGNKPGYIQFLG--------------------
Hapbur148/1-2225 DKSAAST-SSGESGNVEESFQIGDRVWVNGNKPGYIQFLG--------------------
Mayzeb152/1-2225 DKSAASA-SSGESGNVEESFQIGDRVWVNGNKPGYIQFLG--------------------
Neobri145/1-2225 DKSAAST-SSGESGNVEESFQIGDRVWVNGNKPGYIQFLG--------------------
Krymar188/1-2234 DKSAASA-SGGDEKNAEENFEIGERVWVNGNKPGYIQFLG--------------------
Orenil158/1-2239 DKSAAST-STGESGNVEESFQIGDRVWVNGNKPGYIQFLG--------------------
Orenil157/1-2237 DKSAAST-STGESGNVEESFQIGDRVWVNGNKPGYIQFLG--------------------
Hapbur149/1-2227 DKSAAST-SSGESGNVEESFQIGDRVWVNGNKPGYIQFLG--------------------
Orenil156/1-2232 DKSAAST-STGESGNVEESFQIGDRVWVNGNKPGYIQFLG--------------------
Krymar187/1-2232 DKSAASA-SGGDEKNAEENFEIGERVWVNGNKPGYIQFLG--------------------
Sinrhi328/1-1021 ASDKSSSKASEVGDEVAGDFVVGERVWVNGVKPGVIAYLG--------------------
Danrer314/1-1023 ASDKSSSKASEVGDEVAGDFVVGERVWVNGVKPGVIAYLG--------------------
Singra296/1-1023 TSDKSSSKASEVGDEVAGDFVVGERVWVNGVKPGVIAYLG--------------------
Salsal346/1-1013 ASEKSCSKTSEVGDDVLGDYVVGERVWVNGVKPGVIAYLG--------------------
Salsal162/1-2312 DKSTPGG-GAVGTQDGGENFQVGERVWVNGNKPGVVQFLG--------------------
Cluhar385/1-1013 ASDKSSSKTSEVGDDVLGDFVVGERVWVNGVKPGCVAYLG--------------------
Salsal315/1-1030 ASEKSCSKTSEVGDDVLGDYVVGERVWVNGVKPGVIAYLG--------------------
Salsal165/1-2321 DKSTPGG-GAVGTQDGGENFQVGERVWVNGNKPGVVQFLG--------------------
Salsal161/1-2319 DKSTPGG-GAVGTQDGGENFQVGERVWVNGNKPGVVQFLG--------------------
Sinrhi325/1-1024 ASDKSSSKASEVGDEVAGDFVVGERVWVNGVKPGVIAYLG--------------------
Sinans426/1-1092 ASDKSSSKASEVGDEVAGDFVVGERVWVNGVKPGVIAYLG--------------------
Salsal163/1-2314 DKSTPGG-GAVGTQDGGENFQVGERVWVNGNKPGVVQFLG--------------------
Salsal280/1-1062 ASEKSCSKTSEVGDDVLGDYVVGERVWVNGVKPGVIAYLG--------------------
Salsal232/1-2279 DKSTPGG-GAVGTQDGGENFQVGERVWVNGNKPGVVQFLG--------------------
Ictpun338/1-951  TGPGAPV-VNDSV----AEFTVGERVWVNGNKPGYVQFVG--------------------
Ictpun406/1-916  TGPGAPV-VNDSV----AEFTVGERVWVNGNKPGYVQFVG--------------------
Ictpun343/1-942  SGPGAPV-VNDSV----AEFTVGERVWVNGNKPGYVQFVG--------------------
Salsal231/1-2286 DKSTPGG-GAVGTQDGGENFQVGERVWVNGNKPGVVQFLG--------------------
Salsal153/1-2299 DKSTPGG-GAVGTQDGGENFQVGERVWVNGNKPGVVQFLG--------------------
Sinrhi355/1-1007 ASDKSSSKASEVGDEVAGDFVVGERVWVNGVKPGVIAYLG--------------------
Sinrhi359/1-1004 ASDKSSSKASEVGDEVAGDFVVGERVWVNGVKPGVIAYLG--------------------
Danrer340/1-1006 ASDKSSSKASEVGDEVAGDFVVGERVWVNGVKPGVIAYLG--------------------
Auslim182/1-2112 DKSAAST-SGGDDKNAEENFQIGERVWVNGNKPGYVQFLG--------------------
Salsal86/1-1426  DKSTPGG-GAVGTQDGGENFQVGERVWVNGNKPGVVQFLG--------------------
Salsal278/1-1045 ASEKSCSKTSEVGDDVLGDYVVGERVWVNGVKPGVIAYLG--------------------
Sinrhi279/1-1042 ASDKSSSKASEVGDEVAGDFVVGERVWVNGVKPGVIAYLG--------------------
Danrer277/1-1041 ASDKSSSKASEVGDEVAGDFVVGERVWVNGVKPGVIAYLG--------------------
Sinans282/1-1042 ASDKSSSRASEVGDEVAGDFVVGERVWVNGVKPGVIAYLG--------------------
Sinrhi281/1-1039 ASDKSSSKASEVGDEVAGDFVVGERVWVNGVKPGVIAYLG--------------------
Salsal245/1-2219 DKSTPGG-GAVGTQDGGENFQVGERVWVNGNKPGVVQFLG--------------------
Salsal305/1-1073 ASDKSSSKTSEVGDDVLGDYVVGERVWVNGVKPGVIAYLG--------------------
Lepocu263/1-1042 AAEKPGSKVPEVGDDVLGDFVVGERVWVNGVKPGVIHYLG--------------------
Salsal207/1-2312 DKSTPGG-GAAGTQDGGENFQVGERVWVNGNKPGVVQFLG--------------------
Salsal253/1-2282 DKSTPGG-GAAGTQDGGENFQVGERVWVNGNKPGVVQFLG--------------------
Esoluc283/1-1053 ASDKSSSKTSEVGDDVLGDYVVGESVWVNGVKPGVIAYLG--------------------
Notcor205/1-2065 NKPAPDA-SAEDG--AGESFQVGERVWVNGNKSGHIQFLG--------------------
Salsal249/1-2215 DKSTPGG-GAAGTQDGGENFQVGERVWVNGNKPGVVQFLG--------------------
Sinans405/1-909  PTSNS---AQDAA----SDFSVGERVWVNGNKPGYVQFIG--------------------
Pygnat317/1-1006 ASDKSSSKASEVGDEVVGDFVVGERVWVNGVKPGCIAYLG--------------------
Sinans394/1-910  PTSNT---AQDAA----SDFSVGERVWVNGNKPGYVQFIG--------------------
Sinrhi390/1-910  PTSNT---AQDAA----SDFSVGERVWVNGNKPGYVQFIG--------------------
Salsal98/1-1425  DKSTPGG-GAAGTQDGGENFQVGERVWVNGNKPGVVQFLG--------------------
Salsal299/1-1070 ASDKSSSKTSEVGDDVLGDYVVGERVWVNGVKPGVIAYLG--------------------
Salsal292/1-1053 ASDKSSSKTSEVGDDVLGDYVVGERVWVNGVKPGVIAYLG--------------------
Sinans316/1-945  PTSNT---AQDAA----SDFSVGERVWVNGNKPGYVQFIG--------------------
Salsal210/1-2317 DKSTPGG-GAAGTQDGGENFQVGERVWVNGNKPGVVQFLG--------------------
Sinans334/1-944  PTSNS---AQDAA----SDFSVGERVWVNGNKPGYVQFIG--------------------
Salsal342/1-1038 ASDKSSSKTSEVGDDVLGDYVVGERVWVNGVKPGVIAYLG--------------------
Sinrhi309/1-945  PTSNT---AQDAA----SDFSVGERVWVNGNKPGYVQFIG--------------------
Salsal189/1-2276 DKSTPGG-GAAGTQDGGENFQVGERVWVNGNKPGVVQFLG--------------------
Auslim420/1-967  LKPITPCKISEEGDDVVGDYTVGEQVWVNGVKPGVIAYLG--------------------
Pygnat308/1-1023 ASDKSSSKASEVGDEVVGDFVVGERVWVNGVKPGCIAYLG--------------------
Pygnat274/1-1041 ASDKSSSKASEVGDEVVGDFVVGERVWVNGVKPGCIAYLG--------------------
Salsal97/1-1422  DKSTPGG-GAAGTQDGGENFQVGERVWVNGNKPGVVQFLG--------------------
Salsal357/1-1021 ASDKSSSKTSEVGDDVLGDYVVGERVWVNGVKPGVIAYLG--------------------
Salsal209/1-2315 DKSTPGG-GAAGTQDGGENFQVGERVWVNGNKPGVVQFLG--------------------
Salsal286/1-1056 ASDKSSSKTSEVGDDVLGDYVVGERVWVNGVKPGVIAYLG--------------------
Salsal208/1-2314 DKSTPGG-GAAGTQDGGENFQVGERVWVNGNKPGVVQFLG--------------------
Sinrhi226/1-1525 DK------SSAEAQDAGEQFKIEDRVWVNGNKPGVIQFLG--------------------
Sinans227/1-1525 DK------SSAEAQDAGEQFKIEDRVWVNGNKPGVIQFLG--------------------
Singra319/1-945  PTSNT---AQDAA----SDFSVGERVWVNGNKPGYVQFIG--------------------
Orylat177/1-2223 DKSAVSA-VGEDKKNAEESFQVGERVWVNGNKPGYIQFLG--------------------
Orylat178/1-2225 DKSAVSA-VGEDKKNAEESFQVGERVWVNGNKPGYIQFLG--------------------
Singra395/1-910  PTSNT---AQDAA----SDFSVGERVWVNGNKPGYVQFIG--------------------
Singra183/1-1528 DK------SSAEAQDAGEQFKIEDRVWVNGNKPGVIQFLG--------------------
Singra141/1-1525 DK------SSAEAQDAGEQFKIEDRVWVNGNKPGVIQFLG--------------------
Cluhar415/1-892  TSSGSPG-PQDSPGAGAGDFHVGERVWVNGNKPGYVHFVG--------------------
Sinrhi176/1-1528 DK------SSAEAQDAGEQFKIEDRVWVNGNKPGVIQFLG--------------------
Poemex220/1-2210 DKSAVG-----DGKDAEDEFQIGERVWVNGNKPGYIQFLG--------------------
Notfur109/1-1422 DKAATSA-SGGDDNNAEENFQVGERVWVNGNKPGIIQFLG--------------------
Poemex239/1-2182 DKSAVG-----DGKDAEDEFQIGERVWVNGNKPGYIQFLG--------------------
Orylat238/1-2190 DKSAVSA-VGEDKKNAEESFQVGERVWVNGNKPGYIQFLG--------------------
Poemex112/1-1392 DKSAVG-----DGKDAEDEFQIGERVWVNGNKPGYIQFLG--------------------
Sinrhi128/1-1414 DK------SSAEAQDAGEQFKIEDRVWVNGNKPGVIQFLG--------------------
Notfur243/1-2205 DKAATSA-SGGDDNNAEENFQVGERVWVNGNKPGIIQFLG--------------------
Poemex223/1-2203 DKSAVG-----DGKDAEDEFQIGERVWVNGNKPGYIQFLG--------------------
Poemex224/1-2208 DKSAVG-----DGKDAEDEFQIGERVWVNGNKPGYIQFLG--------------------
Orylat102/1-1411 DKSAVSA-VGEDKKNAEESFQVGERVWVNGNKPGYIQFLG--------------------
Sinans123/1-1434 DK------SSAEAQDAGEQFKIEDRVWVNGNKPGVIQFLG--------------------
Sinrhi117/1-1434 DK------SSAEAQDAGEQFKIEDRVWVNGNKPGVIQFLG--------------------
Notfur180/1-2238 DKAATSA-SGGDDNNAEENFQVGERVWVNGNKPGIIQFLG--------------------
Sinans171/1-1503 DK------SSAEAQDAGEQFKIEDRVWVNGNKPGVIQFLG--------------------
Notfur181/1-2240 DKAATSA-SGGDDNNAEENFQVGERVWVNGNKPGIIQFLG--------------------
Singra121/1-1434 DK------SSAEAQDAGEQFKIEDRVWVNGNKPGVIQFLG--------------------
Sinrhi124/1-1434 DK------SSAEAQDAGEQFKIEDRVWVNGNKPGVIQFLG--------------------
Poemex256/1-2175 DKSAVG-----DGKDAEDEFQIGERVWVNGNKPGYIQFLG--------------------
Notfur179/1-2233 DKAATSA-SGGDDNNAEENFQVGERVWVNGNKPGIIQFLG--------------------
Singra122/1-1434 DK------SSAEAQDAGEQFKIEDRVWVNGNKPGVIQFLG--------------------
Singra127/1-1434 DK------SSAEAQDAGEQFKIEDRVWVNGNKPGVIQFLG--------------------
Takrub391/1-986  LKPTTPTKLSEEGDDILGDYAVGEQVWVNGVKPGVIAYLG--------------------
Ictpun369/1-977  ASDKSSSKASEVGDEVPSDFALGERVWVNGVKPGRVAYLG--------------------
Ictpun347/1-994  ASDKSSSKASEVGDEVPSDFALGERVWVNGVKPGRVAYLG--------------------
Singra175/1-1560 DK------SSAEAQDAGEQFKIEDRVWVNGNKPGVIQFLG--------------------
Sinans169/1-1560 DK------SSAEAQDAGEQFKIEDRVWVNGNKPGVIQFLG--------------------
Sinrhi166/1-1560 DK------SSAEAQDAGEQFKIEDRVWVNGNKPGVIQFLG--------------------
Ictpun295/1-1012 ASDKSSSKASEVGDEVPSDFALGERVWVNGVKPGRVAYLG--------------------
Takrub396/1-969  LKPTTPTKLSEEGDDILGDYAVGEQVWVNGVKPGVIAYLG--------------------
Poeret258/1-2175 DKSAVG-----DGKDAEDEFQIGEKVWVNGNKPGYIQFLG--------------------
Larcro374/1-992  LKPTTPTKISEEGDDVLGDYTVGEQVWVNGVKPGAIAYLG--------------------
Danrer184/1-1537 DK------SSAEAPDAGEQFKVGDRVWVNGNKPGVVQFLG--------------------
Poeret244/1-2182 DKSAVG-----DGKDAEDEFQIGEKVWVNGNKPGYIQFLG--------------------
Poeret119/1-1392 DKSAVG-----DGKDAEDEFQIGEKVWVNGNKPGYIQFLG--------------------
Auslim418/1-970  LKPITPCKISEEGDDVVGDYTVGEQVWVNGVKPGVIAYLG--------------------
Danrer131/1-1443 DK------SSAEAPDAGEQFKVGDRVWVNGNKPGVVQFLG--------------------
Poeret235/1-2208 DKSAVG-----DGKDAEDEFQIGEKVWVNGNKPGYIQFLG--------------------
Danrer246/1-1534 DK------SSAEAPDAGEQFKVGDRVWVNGNKPGVVQFLG--------------------
Poeret236/1-2210 DKSAVG-----DGKDAEDEFQIGEKVWVNGNKPGYIQFLG--------------------
Xipmac214/1-2210 DKAAVG-----DGKNAEDEFQIGERVWVNGNKPGYIQFLG--------------------
Poeret234/1-2203 DKSAVG-----DGKDAEDEFQIGEKVWVNGNKPGYIQFLG--------------------
Danrer196/1-1569 DK------SSAEAPDAGEQFKVGDRVWVNGNKPGVVQFLG--------------------
Sinans138/1-1362 DK------SSAEAQDAGEQFKLGDRVWVNGNKPGVIKFLG--------------------
Cypvar173/1-2225 DKAAVLG-SGGDGKNAEDVFQIGERVWVNGNKPGYIQFLG--------------------
Danrer326/1-862  PSS-----AQDAA----SDFSVGERVWVNGNKPGLVQFVG--------------------
Sinans164/1-1330 DK------SSAEAQDAGEQFKLGDRVWVNGNKPGVIKFLG--------------------
Cypvar174/1-2232 DKAAVLG-SGGDGKNAEDVFQIGERVWVNGNKPGYIQFLG--------------------
Danrer402/1-827  PSS-----AQDAA----SDFSVGERVWVNGNKPGLVQFVG--------------------
Cypvar172/1-2230 DKAAVLG-SGGDGKNAEDVFQIGERVWVNGNKPGYIQFLG--------------------
Cypvar233/1-2197 DKAAVLG-SGGDGKNAEDVFQIGERVWVNGNKPGYIQFLG--------------------
Cypvar105/1-1414 DKAAVLG-SGGDGKNAEDVFQIGERVWVNGNKPGYIQFLG--------------------
Poelat368/1-917  EKSLSG--VTSPTQDVHTDFKIGDRVWVNGSKPGYVQFVG--------------------
Notfur414/1-859  EKPLVG--VTPPTQDGNTDYQIGDRIWVNGNKPGYVQFVG--------------------
Poemex363/1-917  EKSLSG--VTSPTQDVHTDFKIGDRVWVNGSKPGYVQFVG--------------------
Funhet167/1-2232 DKAAAGS-SGEDGKSADDGFQIGERVWVNGNKPGFIQFLG--------------------
Funhet344/1-923  EKSPSG--VTSPTQDGNSDFQIGDRVWVNGDKPGYVQFVG--------------------
Notfur373/1-894  EKPLVG--VTPPTQDGNTDYQIGDRIWVNGNKPGYVQFVG--------------------
Poefor366/1-917  EKSLSG--VTSPTQDVHTDFKIGDRVWVNGSKPGYVQFVG--------------------
Funhet168/1-2234 DKAAAGS-SGEDGKSADDGFQIGERVWVNGNKPGFIQFLG--------------------
Funhet408/1-888  EKSPSG--VTSPTQDGNSDFQIGDRVWVNGDKPGYVQFVG--------------------
Funhet104/1-1423 DKAAAGS-SGEDGKSADDGFQIGERVWVNGNKPGFIQFLG--------------------
Funhet228/1-2199 DKAAAGS-SGEDGKSADDGFQIGERVWVNGNKPGFIQFLG--------------------
Funhet170/1-2227 DKAAAGS-SGEDGKSADDGFQIGERVWVNGNKPGFIQFLG--------------------
Poeret371/1-917  EKSLSV--VTSPTQDVHTDFKIGDRVWVNGSKSGYVQFVG--------------------
Poefor411/1-882  EKSLSG--VTSPTQDVHTDFKIGDRVWVNGSKPGYVQFVG--------------------
Cynsem337/1-978  EKPHDT--VTSPAQDGSSDFQVGDKVWVNGNKPGHVQFIG--------------------
Auslim375/1-840  EKSPIS--VTSPTQDGNTDFQIGDRVWVNGNKPGYVQFVG--------------------
Stepar345/1-931  EKSPGG--VTSPTQDGNTDFQIGERVWVNGNKPGYVQFVG--------------------
Larcro321/1-895  EKSPGS--VTSPTQEGSADFQIGERVWVNGNKPGYVQFIG--------------------
Esoluc284/1-1060 ASDKSSSKTSEVGDDVLGDYVVGESVWVNGVKPGVIAYLG--------------------
Esoluc336/1-1042 ASDKSSSKTSEVGDDVLGDYVVGESVWVNGVKPGVIAYLG--------------------
Esoluc358/1-1025 ASDKSSSKTSEVGDDVLGDYVVGESVWVNGVKPGVIAYLG--------------------
Mayzeb335/1-895  EKSPGS--VTSPVQDGNTDFKIGERVWVNGNKPGYVHFVG--------------------
Hapbur331/1-895  EKSPGS--VTSPVQDGNTDFKIGERVWVNGNKPGYVHFVG--------------------
Neobri323/1-895  EKSPGS--VTSPVQDGNTDFKIGERVWVNGNKPGYVHFVG--------------------
Cypvar353/1-933  EKSSPG--VTSPTQDGSIDFQIGDRVWVNGNKPGYVQFIG--------------------
Mayzeb333/1-925  EKSPGS--VTSPVQDGNTDFKIGERVWVNGNKPGYVHFVG--------------------
Neobri397/1-890  EKSPGS--VTSPVQDGNTDFKIGERVWVNGNKPGYVHFVG--------------------
Orenil401/1-884  EKSPGS--VTSPVQDGNTDFKIGERVWVNGNKPGYVHFVG--------------------
Takrub413/1-875  DKPPGS--VASPTQEGSAEFQIGDKVWVNGDKPGYVQFIG--------------------
Hapbur399/1-890  EKSPGS--VTSPVQDGNTDFKIGERVWVNGNKPGYVHFVG--------------------
Mayzeb400/1-890  EKSPGS--VTSPVQDGNTDFKIGERVWVNGNKPGYVHFVG--------------------
Hapbur332/1-925  EKSPGS--VTSPVQDGNTDFKIGERVWVNGNKPGYVHFVG--------------------
Cypvar407/1-920  EKSSPG--VTSPTQDGSIDFQIGDRVWVNGNKPGYVQFIG--------------------
Orenil329/1-919  EKSPGS--VTSPVQDGNTDFKIGERVWVNGNKPGYVHFVG--------------------
Neobri324/1-925  EKSPGS--VTSPVQDGNTDFKIGERVWVNGNKPGYVHFVG--------------------
Cypvar410/1-898  EKSSPG--VTSPTQDGSIDFQIGDRVWVNGNKPGYVQFIG--------------------
Xipmac349/1-920  EKSLSG--VTSPTQDVHTDFKIGDRVWVNGSKPGYVQFVG--------------------
Esoluc381/1-891  EK--------SPTQDGAVDYQVGEKVWVNGNKPGHVHYLG--------------------
Notcor388/1-889  EKPPGS--GTSPTQDGSVDFEVGERVWVNGDKSGYVQFIG--------------------
Salsal382/1-849  EK--------SPTQDGEIDYQVGEKVWVNGNKPGYVHFLG--------------------
Funhet294/1-1034 LKPVTPAKISEEGDDVLGDYTVGEQVWVNGVKPGVIAYLG--------------------
Galgal260/1-1040 DK--SGSKAAEVGDDFLGDFVVGERVWVNGVKPGVIQYLG--------------------
Galgal275/1-1005 DK--SGSKAAEVGDDFLGDFVVGERVWVNGVKPGVIQYLG--------------------
Salsal417/1-846  EK--------SPTQDGAVDYRVGEKVWVNGNKPGYVHFLG--------------------
Salsal384/1-881  EK--------SPTQDGAVDYRVGEKVWVNGNKPGYVHFLG--------------------
Xentro290/1-1001 EK--SSSKFTEVGDEFAGDFVVGERVWVNGVKLGVVQYLG--------------------
Loxafr271/1-1046 APEKPGPKAAEVGDDFLGDFVVGERVWVNGVKPGVVQYLG--------------------
Xentro266/1-1036 EK--SSSKFTEVGDEFAGDFVVGERVWVNGVKLGVVQYLG--------------------
Xenlae267/1-1039 EK--SSSKFIEVGDEFAGDFVVGERVWVNGVKFGVVQYLG--------------------
Bostau311/1-1012 APEKPGAKAAEVGDEFAGDFVVGERVWVNGVKPGVVQYLG--------------------
Pytbiv262/1-1044 SEKLPGSKIAEVGDDFLGDFVMGERVWVNGVKPGIIQYLG--------------------
Gekjap264/1-1044 AEKPPGSKVTEVGDDFLGDFVVGERVWVNGVKPGVIQYLG--------------------
Anocar265/1-1044 TEKPPGSKVAEVGDDFLGDFVVGERVWVNGVKPGVIQYLG--------------------
Xenlae288/1-1004 EK--SSSKFIEVGDEFAGDFVVGERVWVNGVKFGVVQYLG--------------------
Bostau273/1-1047 APEKPGAKAAEVGDEFAGDFVVGERVWVNGVKPGVVQYLG--------------------
Xenlae322/1-976  EK--SSSKFTEVGDEFAGDFVVGEHVWVNGVKSGVVQYLG--------------------
Xenlae269/1-1039 EK--SSSKFTEVGDEFAGDFVVGEHVWVNGVKSGVVQYLG--------------------
Musmus270/1-1047 VSEKPGPKAAEVGDDFLGDFVVGERVWVNGVKPGVVQYLG--------------------
Xenlae304/1-1004 EK--SSSKFTEVGDEFAGDFVVGEHVWVNGVKSGVVQYLG--------------------
Homsap289/1-1011 APEKPGPKAAEVGDDFLGDFVVGERVWVNGVKPGVVQYLG--------------------
Musmus298/1-1012 VSEKPGPKAAEVGDDFLGDFVVGERVWVNGVKPGVVQYLG--------------------
Homsap268/1-1046 APEKPGPKAAEVGDDFLGDFVVGERVWVNGVKPGVVQYLG--------------------
Loxafr272/1-1048 APEKPGPKAAEVGDDFLGDFVVGERVWVNGVKPGVVQYLG--------------------
Loxafr306/1-1013 APEKPGPKAAEVGDDFLGDFVVGERVWVNGVKPGVVQYLG--------------------
Promuc261/1-1083 SEKLPGSKIAEVGDDFLGDFVMGERVWVNGVKPGIIQYLG--------------------
Singra648/1-1257 -----------SLVEVIGKGHRGTVAYIGNT-----------------------------
Singra650/1-1253 -----------SLVEVIGKGHRGTVAYIGNT-----------------------------
Mayzeb628/1-1224 -----------SIVEVTGKGQRGTVAYIGAT-----------------------------
Neobri635/1-1220 -----------SIVEVTGKGQRGTVAYIGAT-----------------------------
Mayzeb644/1-1247 -----------SIVEVTGKGQRGTVAYIGAT-----------------------------
Hapbur656/1-1244 -----------SIVEVTGKGQRGTVAYIGAT-----------------------------
Orylat614/1-1271 -----------SVVEVTGKGQRGTVAYIGTT-----------------------------
Poelat626/1-1249 -----------SLVEVIGKGQRGTVAYIGNT-----------------------------
Poefor639/1-1273 -----------SLVEVIGKGQRGTVAYIGNT-----------------------------
Poemex642/1-1273 -----------SLVEVIGKGQRGTVAYIGNT-----------------------------
Punnye624/1-1239 -----------SIVEVTGKGQRGTVAYIGAT-----------------------------
Poelat634/1-1273 -----------SLVEVIGKGQRGTVAYIGNT-----------------------------
Mayzeb622/1-1239 -----------SIVEVTGKGQRGTVAYIGAT-----------------------------
Orylat611/1-1255 -----------SVVEVTGKGQRGTVAYIGTT-----------------------------
Hapbur657/1-1252 -----------SIVEVTGKGQRGTVAYIGAT-----------------------------
Orylat612/1-1263 -----------SVVEVTGKGQRGTVAYIGTT-----------------------------
Hapbur647/1-1259 -----------SIVEVTGKGQRGTVAYIGAT-----------------------------
Poemex630/1-1249 -----------SLVEVIGKGQRGTVAYIGNT-----------------------------
Poefor641/1-1269 -----------SLVEVIGKGQRGTVAYIGNT-----------------------------
Hapbur649/1-1267 -----------SIVEVTGKGQRGTVAYIGAT-----------------------------
Poefor636/1-1249 -----------SLVEVIGKGQRGTVAYIGNT-----------------------------
Poeret627/1-1249 -----------SLVEVIGKGQRGTVAYIGNT-----------------------------
Hapbur652/1-1294 -----------SIVEVTGKGQRGTVAYIGAT-----------------------------
Orylat615/1-1296 -----------SVVEVTGKGQRGTVAYIGTT-----------------------------
Orenil623/1-1238 -----------SIVEVTGKGQRGTVAYIGAT-----------------------------
Orylat613/1-1287 -----------SVVEVTGKGQRGTVAYIGTT-----------------------------
Orenil631/1-1231 -----------SIVEVTGKGQRGTVAYIGAT-----------------------------
Punnye632/1-1232 -----------SIVEVTGKGQRGTVAYIGAT-----------------------------
Mayzeb629/1-1232 -----------SIVEVTGKGQRGTVAYIGAT-----------------------------
Poemex640/1-1277 -----------SLVEVIGKGQRGTVAYIGNT-----------------------------
Cypvar621/1-1239 -----------SMVEVTGKGQRGTVAYIGAT-----------------------------
Orylat625/1-1276 -----------SVVEVTGKGQRGTVAYIGTT-----------------------------
Neobri643/1-1228 -----------SIVEVTGKGQRGTVAYIGAT-----------------------------
Poelat633/1-1277 -----------SLVEVIGKGQRGTVAYIGNT-----------------------------
Poefor637/1-1277 -----------SLVEVIGKGQRGTVAYIGNT-----------------------------
Orylat655/1-1228 -----------SLVEVIGKSQHGTVAYIGTT-----------------------------
Poeret600/1-1246 -----------SKVEVTGKGQQGTVAYIGAT-----------------------------
Poeret604/1-1239 -----------SKVEVTGKGQQGTVAYIGAT-----------------------------
Poefor606/1-1230 -----------SKVEVTGKGQQGTVAYIGAT-----------------------------
Ictpun653/1-1238 -----------SLVEVIGKGQRGTVAYVGAT-----------------------------
Poefor605/1-1237 -----------SKVEVTGKGQQGTVAYIGAT-----------------------------
Poeret602/1-1273 -----------SKVEVTGKGQQGTVAYIGAT-----------------------------
Poeret603/1-1272 -----------SKVEVTGKGQQGTVAYIGAT-----------------------------
Poeret608/1-1272 -----------SKVEVTGKGQQGTVAYIGAT-----------------------------
Xipmac607/1-1293 -----------SKVEVTGKGQQGTVAYIGAT-----------------------------
Ictpun654/1-1224 -----------SLVEVIGKGQRGTVAYVGAT-----------------------------
Poeret609/1-1280 -----------SKVEVTGKGQQGTVAYIGAT-----------------------------
Poeret610/1-1281 -----------SKVEVTGKGQQGTVAYIGAT-----------------------------
Xenlae658/1-1265 -----------SRVEVIGKGYRGTVAYVGAT-----------------------------
Poemex616/1-1264 -----------SKVEVTGKGQQGTVAYIGAT-----------------------------
Poeret601/1-1266 -----------SKVEVTGKGQQGTVAYIGAT-----------------------------
Anocar618/1-1263 -----------SRVEVIGKGHRGTVAYVGAT-----------------------------
Takrub646/1-1237 -----------SVVEVIGKGQRGTVAYIGAT-----------------------------
Xentro661/1-1276 -----------SRVEVIGKGYRGTVAYVGAT-----------------------------
Anocar620/1-1279 -----------SRVEVIGKGHRGTVAYVGAT-----------------------------
Xentro663/1-1290 -----------SRVEVIGKGYRGTVAYVGAT-----------------------------
Xentro659/1-1268 -----------SRVEVIGKGYRGTVAYVGAT-----------------------------
Xentro662/1-1283 -----------SRVEVIGKGYRGTVAYVGAT-----------------------------
Anocar619/1-1284 -----------SRVEVIGKGHRGTVAYVGAT-----------------------------
Takrub638/1-1272 -----------SVVEVIGKGQRGTVAYIGAT-----------------------------
Pytbiv664/1-1244 -----------ARVEVIGKGYHGTVAYVGAT-----------------------------
Xentro660/1-1271 -----------SRVEVIGKGYRGTVAYVGAT-----------------------------
Anocar617/1-1271 -----------SRVEVIGKGHRGTVAYVGAT-----------------------------
Takrub645/1-1264 -----------SVVEVIGKGQRGTVAYIGAT-----------------------------
Takrub651/1-1264 -----------SVVEVIGKGQRGTVAYIGAT-----------------------------
Xentro665/1-1243 -----------SRVEVIGKGYRGTVAYVGAT-----------------------------
Galgal722/1-2012 ILNLKQNKVSSLHEIAKLKPLQDLTSLFLAGNPVASLPHYRLYIIF-----------HLR
Notcor688/1-2124 LDVLQEKYSQEVEERKRLETELKVMQVKMLNQ-------------------------SSV
Galgal723/1-2336 ILNLKQNKVSSLHEIAKLKPLQDLTSLFLAGNPVASLPHYRLYIIF-----------HLR
Galgal716/1-2333 ILNLKQNKVSSLHEIAKLKPLQDLTSLFLAGNPVASLPHYRLYIIF-----------HLR
Galgal721/1-2334 ILNLKQNKVSSLHEIAKLKPLQDLTSLFLAGNPVASLPHYRLYIIF-----------HLR
Orenil720/1-2837 LEELQEKYNQEVEERKRLESELKVFQVKLLNQ-------------------------SSV
Loxafr711/1-1709 CLALKKENVKMKQEVEDFVTKVDDLQKEFEQSHRN----------------------YVK
Loxafr710/1-1684 CLALKKENVKMKQEVEDFVTKVDDLQKEFEQSHRN----------------------YVK
Musmus718/1-2211 LRRMERSLSSYRGKYSELVTAFQTLQREKKK--------------------------LQG
Musmus726/1-2238 LRRMERSLSSYRGKYSELVTAFQTLQREKKK--------------------------LQG
Musmus719/1-2212 LRRMERSLSSYRGKYSELVTAFQTLQREKKK--------------------------LQG
Musmus707/1-2273 LRRMERSLSSYRGKYSELVTAFQTLQREKKK--------------------------LQG
Gekjap439/1-1101 ----------TDCPGSQEDFFVHKAVLAASSNYFKSLFLS--------------------
Musmus702/1-2272 LRRMERSLSSYRGKYSELVTAFQTLQREKKK--------------------------LQG
Musmus708/1-2244 LRRMERSLSSYRGKYSELVTAFQTLQREKKK--------------------------LQG
Musmus709/1-2271 LRRMERSLSSYRGKYSELVTAFQTLQREKKK--------------------------LQG
Musmus704/1-2245 LRRMERSLSSYRGKYSELVTAFQTLQREKKK--------------------------LQG
Musmus724/1-2239 LRRMERSLSSYRGKYSELVTAFQTLQREKKK--------------------------LQG
Musmus725/1-2240 LRRMERSLSSYRGKYSELVTAFQTLQREKKK--------------------------LQG
Gekjap700/1-1408 SEGFICPLCMKSHGSAEELFKHYEAVHDSGIDSSHGGESN--------------------
Musmus683/1-1297 DGHPYIVLNNTERCLAGTPFPENAPSFPSSVINNLSLHPS--------------------
Cynsem684/1-2353 QERLSAEQTLLSKAKEELEAEKRDLVRILERRSLEVEHAN------------------VD

Homsap574/1-705  --EFSFFDPNDASCQEILFDPKTSVSELFAILRQWVPQVQQN------------------
Thasir589/1-704  --EFSFFDPNDAACQEILFNPKTSVSELFAILRQWVPQVQQN------------------
Singra571/1-715  --EFSFFDPNDPLCREVLLDPRTTVPELFAVLRQWVPQVQRN------------------
Salsal523/1-707  --EFSFFDPEEPQCREVLFESSTTVPELFAVLRQWVPQVQKN------------------
Singra573/1-714  --EFSFFDPNDPLCREVLLDPRTTVPELFAVLRQWVPQVQRN------------------
Susscr508/1-703  --EFSFFDPNDTSCQEILFDPKTSVSELFAILRQWVPQVQQN------------------
Gekjap558/1-702  --EFSFFDPNDAACQQILFNPKTSVSELFAILRQWVPQVQQN------------------
Larcro513/1-704  --EFSFFDPSEPQCREVLLDPSTTIPELFAVLRQWVPQVQKN------------------
Musmus529/1-704  --EFSFFDPNDASCQEILFDPKTSVSELFAILRQWVPQVQQN------------------
Bostau562/1-704  --EFSFFDPNDTSCQEILFDPKTSVSELFAILRQWVPQVQQN------------------
Poefor532/1-725  --EFSFFDPSEPQCREILQDPNTTIPELFAVLRQWVPQVQKN------------------
Poeret542/1-725  --EFSFFDPSEPQCREILQDPNTTIPELFAVLRQWVPQVQKN------------------
Orenil521/1-727  --EFSFFDPSEPQCREVLLDPSTTIPELFAVLRQWVPQVQKN------------------
Poelat538/1-725  --EFSFFDPSEPQCREILQDPNTTIPELFAVLRQWVPQVQKN------------------
Auslim598/1-727  --EFSFFDPSELQCKGILQDPNTTIPELFAVLRQWVPQVQKN------------------
Notfur520/1-721  --EFSFFDPSEAQCKEILQDPNTTIPELFAVLRQWVPQVQKN------------------
Xenlae578/1-716  --EFSFFDPNDASCQDILFNPSTSISELFAILRQWVPQVQQS------------------
Ictpun577/1-718  --DFSFFDPSDPQCRVVLLDPCTTVPELFAVLRQWVPQVQKN------------------
Hapbur517/1-723  --EFSFFDPSEPQCREVLLDPSTTIPELFAVLRQWVPQVQKD------------------
Punnye518/1-723  --EFSFFDPSEPQCREVLLDPSTTIPELFAVLRQWVPQVQKN------------------
Mayzeb516/1-723  --EFSFFDPSEPQCREVLLDPSTTIPELFAVLRQWVPQVQKD------------------
Auslim594/1-679  --QMT-------------------------------------------------------
Gekjap560/1-673  --EFSFFDPNDAACQQILFNPKTSVSELFAILRQWVPQVQQN------------------
Singra330/1-693  ----GTQFAPGQWAGIVLDEPIGKNDGSVAEVRYFQCEDLRG------------------
Orylat555/1-680  --EFSFFNPSEPQCKEILQDSNTTIPELFAVLRQWVPQVQKN------------------
Takrub535/1-689  --EFSFFDPSDPQCREVLLDPRTTIPELFAVLRQWVPQVQRN------------------
Cynsem556/1-671  --EFSFFDPSERQCREVLFDPNTTIPELFAVLRQWVPQVQKN------------------
Xenlae581/1-661  --EFSFFDPNDASCQDILFNPSTSISELFAILRQWVPQVQQS------------------
Krymar350/1-670  ----STQFAPGQWAGIVLDEPIGKNDGSVAGVRYFQCEDGRG------------------
Mayzeb549/1-672  --EFSFFDPSEPQCREVLLDPSTTIPELFAVLRQWVPQVQKD------------------
Cynsem507/1-672  --AFTFFDPNDPACLEILIDPRTTIPELFAIVRQWVPQVQHK------------------
Gekjap559/1-672  --EFSFFDPNDAACQQILFNPKTSVSELFAILRQWVPQVQQN------------------
Galgal583/1-701  --EFSFFDPNDAACQEILFNPKTSVSELFAILRQWVPQVQQN------------------
Gekjap557/1-701  --EFSFFDPNDAACQQILFNPKTSVSELFAILRQWVPQVQQN------------------
Loxafr572/1-702  --EFSFFDPNDASCQEILFDPKTSVSELFAILRQWVPQVQQN------------------
Cypvar533/1-702  --EFSFFDPSEPQCREILQDPNTTIPELFAVLRQWVPQVQKN------------------
Anocar580/1-702  --EFSFFDPNDPACQEILFNPKTSVSELFAILRQWVPQVQQN------------------
Promuc584/1-699  --EFSFFDPNDAACREILFNPKTSVSELFAILRQWVPQVQQN------------------
Musmus526/1-694  --EFSFFDPNDASCQEILFDPKTSVSELFAILRQWVPQVQQN------------------
Ictpun576/1-697  --DFSFFDPSDPQCRVVLLDPCTTVPELFAVLRQWVPQVQKN------------------
Thasir590/1-701  --EFSFFDPNDAACQEILFNPKTSVSELFAILRQWVPQVQQN------------------
Galgal582/1-700  --EFSFFDPNDAACQEILFNPKTSVSELFAILRQWVPQVQQN------------------
Notfur522/1-701  --EFSFFDPSEAQCKEILQDPNTTIPELFAVLRQWVPQVQKN------------------
Krymar575/1-776  --EFSFFDPTEPQCKEILQDPNTTIPELFAVLRQWVPQVQKN------------------
Esoluc505/1-772  --EFSFFDPEDPQCREVLLDPSTTVPELFAVLRQWVPQVQRN------------------
Sinrhi327/1-850  ----GTQFAPGQWAGIVLDEPIGKNNGSVAEVRYFQCEDLRG------------------
Krymar566/1-778  --EFSFFDPTEPQCKEILQDPNTTIPELFAVLRQWVPQVQKN------------------
Susscr422/1-804  ----ETQFAPGQWAGVVLDEPVGKNDGAVGGVRYFECPALQG------------------
Krymar564/1-758  --EFSFFDPTEPQCKEILQDPNTTIPELFAVLRQWVPQVQKN------------------
Pygnat567/1-758  --DFSFFDPSDPQCREVLLDPQTTVPELFAVLRQWVPQVQKN------------------
Auslim596/1-758  --EFSFFDPSELQCKGILQDPNTTIPELFAVLRQWVPQVQKN------------------
Cluhar597/1-764  --EFSFFDPNDPLCREVLRDPHTTVPELFAVLRQWVPQVQKN------------------
Orenil537/1-759  --EFSFFDPSEPQCREVLLDPSTTIPELFAVLRQWVPQVQKN------------------
Stepar593/1-760  --EFSFFDPSEPQCREVLLDPSTTIPELFAVLRQWVPQVQKN------------------
Poefor587/1-1144 ------------------------------------------------------------
Musmus40/1-1140  ----ETQFAPGQWAGIVLDEPIGKNDGSVAGVRYFQCEPLKG------------------
Poefor142/1-1279 ----DTQFAPGKWAGIVLDEPIGKNDGSVAGVRYFQCEALRG------------------
Xentro120/1-1150 ----ETQFAPGQWAGIVLDEVIGKNDGAVAGVRYFQCEALRG------------------
Punnye137/1-1219 ----ETQFAPGQWAGIVLDEPIGKNDGSVAGVRYFQCEALRG------------------
Mayzeb372/1-877  ----ETQFAPGQWAGVILNDLVGKNDGSVGGVRYFECQPLQG------------------
Musmus276/1-854  ----ETQFAPGQWAGVVLDDPVGKNDGAVGGVRYFECPALQG------------------
Thasir259/1-875  ------------------------------------------------------------
Musmus99/1-1099  ----ETQFAPGQWAGIVLDEPIGKNDGSVAGVRYFQCEPLKG------------------
Thasir438/1-1000 ------------------------------------------------------------
Poelat588/1-1051 ------------------------------------------------------------
Poeret554/1-737  --EFSFFDPSEPQCREILQDPNTTIPELFAVLRQWVPQVQKN------------------
Poelat551/1-736  --EFSFFDPSEPQCREILQDPNTTIPELFAVLRQWVPQVQKN------------------
Orenil546/1-739  --EFSFFDPSEPQCREVLLDPSTTIPELFAVLRQWVPQVQKN------------------
Krymar563/1-738  --EFSFFDPTEPQCKEILQDPNTTIPELFAVLRQWVPQVQKN------------------
Auslim595/1-738  --EFSFFDPSELQCKGILQDPNTTIPELFAVLRQWVPQVQKN------------------
Mayzeb543/1-735  --EFSFFDPSEPQCREVLLDPSTTIPELFAVLRQWVPQVQKD------------------
Stepar525/1-728  --EFSFFDPSEPQCREVLLDPSTTIPELFAVLRQWVPQVQKN------------------
Pygnat534/1-733  --DFSFFDPSDPQCREVLLDPQTTVPELFAVLRQWVPQVQKN------------------
Poefor540/1-736  --EFSFFDPSEPQCREILQDPNTTIPELFAVLRQWVPQVQKN------------------
Punnye550/1-735  --EFSFFDPSEPQCREVLLDPSTTIPELFAVLRQWVPQVQKN------------------
Hapbur548/1-735  --EFSFFDPSEPQCREVLLDPSTTIPELFAVLRQWVPQVQKD------------------
Poelat552/1-756  --EFSFFDPSEPQCREILQDPNTTIPELFAVLRQWVPQVQKN------------------
Mayzeb541/1-755  --EFSFFDPSEPQCREVLLDPSTTIPELFAVLRQWVPQVQKD------------------
Xipmac565/1-757  --EFSFFDPSEPQCREILQDPNTTIPELFAVLRQWVPQVQKN------------------
Poefor539/1-756  --EFSFFDPSEPQCREILQDPNTTIPELFAVLRQWVPQVQKN------------------
Poeret553/1-757  --EFSFFDPSEPQCREILQDPNTTIPELFAVLRQWVPQVQKN------------------
Krymar530/1-745  --EFSFFDPTEPQCKEILQDPNTTIPELFAVLRQWVPQVQKN------------------
Pygnat568/1-740  --DFSFFDPSDPQCREVLLDPQTTVPELFAVLRQWVPQVQKN------------------
Neobri569/1-741  --EFSFFDPSEPQCREVLLDPSTTIPELFAVLRQWVPQVQKN------------------
Punnye545/1-755  --EFSFFDPSEPQCREVLLDPSTTIPELFAVLRQWVPQVQKN------------------
Krymar527/1-747  --EFSFFDPTEPQCKEILQDPNTTIPELFAVLRQWVPQVQKN------------------
Hapbur544/1-755  --EFSFFDPSEPQCREVLLDPSTTIPELFAVLRQWVPQVQKD------------------
Promuc480/1-536  --AFTFFDPNDPACQEILYDPITTVPELFAIIRQWVPQVQHK------------------
Xenlae495/1-534  --AFTFFDPNDPACQEILLDPQTSVPELFAIIRQWVPQVQHK------------------
Lepocu471/1-538  --AFTFFDPNDPACQEILYDPRTTIPELFAIIRQWVPQVQHK------------------
Pytbiv462/1-537  --AFTFFDPNDPACQEILYDPITTVPELFAIIRQWVPQVQHK------------------
Singra491/1-538  --AFTFFDPNDPACMEILTDPRTTIPELFAIIRQWVPQVQHK------------------
Hapbur487/1-529  --AFTFFDPNDPACLEILMNPQTTVPELFAIVRQWVPQVQHK------------------
Orenil499/1-529  --AFTFFDPNDPACLEILMNPQTTVPELFAIVRQWVPQVQHK------------------
Stepar493/1-529  --AFTFFDPNDPACLEILMDPRTSVPELFAIVRQWVPQVQHK------------------
Xentro482/1-534  --AFTFFDPNDPACQEILFDPQTSVPELFAIIRQWVPQVQHK------------------
Thasir409/1-530  ----ETQFAPGQWAGVVLDDPVGKNDGSVGGVRYFECQPLQG------------------
Xenlae500/1-534  --AFTFFDPNDPACQEILFDPQTSVPELFAIIRQWVPQVQHK------------------
Sinans484/1-539  --AFTFFDPNDPACMEILTDPRTTIPELFAIIRQWVPQVQHK------------------
Pygnat479/1-538  --AFTFFDPNDPACLEILMDPRTTIPELFAIIRQWVPQVQHK------------------
Astmex478/1-539  --TFTFFDPNDPACLEILTDPRTTIPELFAIIRQWVPQVQHK------------------
Ictpun453/1-539  --AFTFFDPNDPACLEILMNPSTTVPELFAIIRQWVPQVQHK------------------
Pygnat465/1-539  --AFTFFDPNDPACLEILMDPRTTIPELFAIIRQWVPQVQHK------------------
Astmex474/1-538  --TFTFFDPNDPACLEILTDPRTTIPELFAIIRQWVPQVQHK------------------
Sinrhi475/1-538  --AFTFFDPNDPACMEILTDPRTTIPELFAIIRQWVPQVQHK------------------
Ictpun454/1-538  --AFTFFDPNDPACLEILMNPSTTVPELFAIIRQWVPQVQHK------------------
Sinans489/1-538  --AFTFFDPNDPACMEILTDPRTTIPELFAIIRQWVPQVQHK------------------
Danrer486/1-538  --AFTFFDPNDPACMEILTDPRTTIPELFAIIRQWVPQVQHK------------------
Gekjap451/1-538  --AFTFFDPNDPACQEILYDPITTVPELFAIIRQWVPQVQHK------------------
Singra586/1-444  --VFTFFDPNDPACMEILTDPRTTIPELFAIIRQWVPQVQHK------------------
Loxafr449/1-429  ------------------------------------------------------------
Poemex509/1-475  ------------------------------------------------------------
Takrub445/1-451  --GFTFFDPNDPACLEILMDPQTTIPELFAIVRHWVPQVQHK------------------
Singra450/1-452  ------------------------------------------------------------
Susscr427/1-233  ------------------------------------------------------------
Thasir492/1-91   ------------------------------------------------------------
Punnye452/1-150  ----GTQFAPGQWAGIVLDESIGKNDGSVAGVRYFQCEDGRG------------------
Funhet448/1-394  ------------------------------------------------------------
Notcor599/1-389  ------------------------------------------------------------
Funhet446/1-391  ------------------------------------------------------------
Larcro464/1-512  --SFTFFDPNDPACLEILMDPRTTIPELFAIVRQWVPQVQHK------------------
Stepar469/1-512  --AFTFFDPNDPACLEILMDPRTSVPELFAIVRQWVPQVQHK------------------
Mayzeb497/1-529  --AFTFFDPNDPACLEILMNPQTTVPELFAIVRQWVPQVQHK------------------
Sinrhi455/1-528  --AFTFFDPNDPACMEILTDPRTTIPELFAIIRQWVPQVQHK------------------
Punnye496/1-529  --AFTFFDPNDPACLEILMNPQTTVPELFAIVRQWVPQVQHK------------------
Poemex547/1-506  ------------------------------------------------------------
Promuc437/1-478  ------------------------------------------------------------
Sinans514/1-486  --EPHLIG------YKKVVDP-------------------SS------------------
Cluhar511/1-510  --AFTFFDPNDPACLEILTDPRTTIPELFAIIRQWVPQVQHK------------------
Orylat472/1-509  --AFTFFDPNDPACLEILMDPRTTIPELFAIVRQWVPQVQHK------------------
Neobri468/1-509  --AFTFFDPNDPACLEILMNPQTTVPELFAIVRQWVPQVQHK------------------
Homsap570/1-598  ------------------------------------------------------------
Lepocu467/1-598  --AFTFFDPNDPACQEILYDPRTTIPELFAIIRQWVPQVQHK------------------
Poelat458/1-605  --AFTFFDPNDPACQEILADPRTSIPELFAIVRQWVPQVQHK------------------
Orylat421/1-603  ----GTQFAPGQWAGIVLDEPIGKNDGSVAGVRYFQCEDGRG------------------
Xipmac477/1-604  --AFTFFDPNDPACQEILADPRTSIPELFAIVRQWVPQVQHK------------------
Musmus592/1-595  --EFSFFDPNDASCQEILFDPKTSVSELFAILRQWVPQVQQN------------------
Krymar481/1-588  --AFTFFDPNDPACQEILMDPRTTIPELFAIVRQWVPQVQHK------------------
Galgal579/1-593  ------------------------------------------------------------
Notcor515/1-598  --NFS----------TLLLCMVLKFPQIFALMR---------------------------
Thasir591/1-597  ------------------------------------------------------------
Musmus524/1-598  --EFSFFDPNDASCQEILFDPKTSVSELFAILRQWVPQVQQN------------------
Cynsem490/1-655  --AFTFFDPNDPACLEILIDPRTTIPELFAIVRQWVPQVQHK------------------
Orylat389/1-638  ----GTQFAPGQWAGIVLDEPIGKNDGSVAGVRYFQCEDGRG------------------
Xenlae519/1-659  --EFSFFDPNDASCQDILFDPNTSISELFAILRQWVPQVQQS------------------
Musmus536/1-657  --EFSFFDPNDASCQEILFDPKTSVSELFAILRQWVPQVQQN------------------
Singra404/1-658  ----GTQFAPGQWAGIVLDEPIGKNDGSVAEVRYFQCEDLRG------------------
Cypvar470/1-612  --AFTFFDPNDPACQEILTDPRTTIPELFAIVRQWVPQVQHK------------------
Poemex461/1-610  --AFTFFDPNDPACQEILADPRTSIPELFAIVRQWVPQVQHK------------------
Poefor460/1-610  --AFTFFDPNDPACQEILADPRTSIPELFAIVRQWVPQVQHK------------------
Funhet585/1-634  --EFSFFDPSEPQCREILQDPNTTIPELFAVLRQWVPQVQKN------------------
Poeret459/1-613  --AFTFFDPNDPACQEILADPRTSIPELFAIVRQWVPQVQHK------------------
Notfur463/1-616  --TFTFFDPNDPACLEILMDPQTSIPELFAIVRQWVPQVQHK------------------
Musmus498/1-547  --AFTFFDPNDPACQEILFDPKTTIPELFAIVRQWVPQVQHK------------------
Thasir403/1-544  ----ETQFAPGQWAGIVLDEAIGKNDGSVAGVRYFQCEPLRG------------------
Bostau488/1-547  --AFTFFDPNDPACQEILFDPQTTIPELFAIVRQWVPQVQHK------------------
Homsap456/1-547  --AFTFFDPNDPACQEILFDPQTTIPELFAIVRQWVPQVQHK------------------
Pytbiv561/1-547  ------------------------------------------------------------
Danrer476/1-539  --AFTFFDPNDPACMEILTDPRTTIPELFAIIRQWVPQVQHK------------------
Sinrhi457/1-539  --AFTFFDPNDPACMEILTDPRTTIPELFAIIRQWVPQVQHK------------------
Singra485/1-539  --AFTFFDPNDPACMEILTDPRTTIPELFAIIRQWVPQVQHK------------------
Salsal502/1-541  --VFTFFDPNDPACLEILLDPRTTIPELFAIIRQWVPQVQHK------------------
Salsal501/1-541  --VFTFFDPNDPACLEILLDPRTTIPELFAIIRQWVPQVQHK------------------
Esoluc483/1-541  --AFTFFDPNDPACLEILLDPRTTIPELFAIIRQWVPQVQHK------------------
Lepocu473/1-562  --AFTFFDPNDPACQEILYDPRTTIPELFAIIRQWVPQVQHK------------------
Esoluc506/1-562  --AFTFFDPNDPACLEILLDPRTTIPELFAIIRQWVPQVQHK------------------
Takrub531/1-578  --EFSFFDPSDPQCREVLLDPRTTIPELFAVLRQWVPQVQRN------------------
Auslim494/1-571  --AFTFFDPNDPACQEILMDPRTTVPELFAIVRQWVPQVQHK------------------
Lepocu466/1-574  --AFTFFDPNDPACQEILYDPRTTIPELFAIIRQWVPQVQHK------------------
Singra339/1-560  ----GTQFAPGQWAGIVLDEPIGKNDGSVAEVRYFQCEDLRG------------------
Musmus528/1-551  --EFSFFDPNDASCQEILFDPKTSVSELFAILRQWVPQVQQN------------------
Susscr504/1-554  --AFTFFDPNDPACQEILFDPQTTIPELFAIVRQWVPQVQHK------------------
Esoluc503/1-561  --AFTFFDPNDPACLEILLDPRTTIPELFAIIRQWVPQVQHK------------------
Salsal510/1-561  --VFTFFDPNDPACLEILLDPRTTIPELFAIIRQWVPQVQHK------------------
Salsal512/1-561  --VFTFFDPNDPACLEILLDPRTTIPELFAIIRQWVPQVQHK------------------
Poelat254/1-2059 ----DTQFAPGKWAGIVLDEPIGKNDGSVAGVRYFQCEALRG------------------
Poefor240/1-2066 ----DTQFAPGKWAGIVLDEPIGKNDGSVAGVRYFQCEALRG------------------
Poelat237/1-2066 ----DTQFAPGKWAGIVLDEPIGKNDGSVAGVRYFQCEALRG------------------
Punnye146/1-2034 ----ETQFAPGQWAGIVLDEPIGKNDGSVAGVRYFQCEALRG------------------
Poefor255/1-2059 ----DTQFAPGKWAGIVLDEPIGKNDGSVAGVRYFQCEALRG------------------
Galgal72/1-1994  ----ETQFAPGQWAGIVLDEPIGKNDGSVAGVRYFQCEPLRG------------------
Salsal160/1-2151 ----DAQFAPGQWAGIVLDEPIGKNDGSVAGVRYFQCEPLKG------------------
Poelat213/1-2094 ----DTQFAPGKWAGIVLDEPIGKNDGSVAGVRYFQCEALRG------------------
Salsal159/1-2144 ----DAQFAPGQWAGIVLDEPIGKNDGSVAGVRYFQCEPLKG------------------
Poefor221/1-2087 ----DTQFAPGKWAGIVLDEPIGKNDGSVAGVRYFQCEALRG------------------
Poefor222/1-2094 ----DTQFAPGKWAGIVLDEPIGKNDGSVAGVRYFQCEALRG------------------
Poelat212/1-2087 ----DTQFAPGKWAGIVLDEPIGKNDGSVAGVRYFQCEALRG------------------
Musmus46/1-1981  ----ETQFAPGQWAGIVLDEPIGKNDGSVAGVRYFQCEPLKG------------------
Galgal71/1-1987  ----ETQFAPGQWAGIVLDEPIGKNDGSVAGVRYFQCEPLRG------------------
Punnye199/1-1999 ----ETQFAPGQWAGIVLDEPIGKNDGSVAGVRYFQCEALRG------------------
Galgal73/1-2008  ----ETQFAPGQWAGIVLDEPIGKNDGSVAGVRYFQCEPLRG------------------
Promuc56/1-1414  ----ETQFAPGQWAGIVLDEAIGKNDGSVAGVRYFQCEPLRG------------------
Pytbiv51/1-1411  ----ETQFAPGQWAGIVLDEAIGKNDGSVAGVRYFQCEPLRG------------------
Pytbiv52/1-1397  ----ETQFAPGQWAGIVLDEAIGKNDGSVAGVRYFQCEPLRG------------------
Pytbiv84/1-2208  ----ETQFAPGQWAGIVLDEAIGKNDGSVAGVRYFQCEPLRG------------------
Poefor360/1-840  ----GTQFAPGLWAGIVLDESIGKNDGSVAGVRYFQCEDGRG------------------
Poelat365/1-840  ----GTQFAPGLWAGIVLDESIGKNDGSVAGVRYFQCEDGRG------------------
Galgal36/1-1422  ----ETQFAPGQWAGIVLDEPIGKNDGSVAGVRYFQCEPLRG------------------
Galgal77/1-2211  ----ETQFAPGQWAGIVLDEPIGKNDGSVAGVRYFQCEPLRG------------------
Gekjap44/1-1402  ----ETQFAPGQWAGIVLDEPIGKNDGSVAGVRYFQCEPLRG------------------
Galgal74/1-2210  ----ETQFAPGQWAGIVLDEPIGKNDGSVAGVRYFQCEPLRG------------------
Galgal31/1-1433  ----ETQFAPGQWAGIVLDEPIGKNDGSVAGVRYFQCEPLRG------------------
Gekjap43/1-1400  ----ETQFAPGQWAGIVLDEPIGKNDGSVAGVRYFQCEPLRG------------------
Galgal133/1-2074 ----ETQFAPGQWAGIVLDEPIGKNDGSVAGVRYFQCEPLRG------------------
Anocar58/1-1400  ----ETQFAPGQWAGIVLDEAIGKNDGSVAGVRYFQCEALRG------------------
Galgal80/1-2189  ----ETQFAPGQWAGIVLDEPIGKNDGSVAGVRYFQCEPLRG------------------
Anocar93/1-2197  ----ETQFAPGQWAGIVLDEAIGKNDGSVAGVRYFQCEALRG------------------
Gekjap45/1-1409  ----ETQFAPGQWAGIVLDEPIGKNDGSVAGVRYFQCEPLRG------------------
Anocar92/1-2195  ----ETQFAPGQWAGIVLDEAIGKNDGSVAGVRYFQCEALRG------------------
Galgal78/1-2206  ----ETQFAPGQWAGIVLDEPIGKNDGSVAGVRYFQCEPLRG------------------
Gekjap41/1-1420  ----ETQFAPGQWAGIVLDEPIGKNDGSVAGVRYFQCEPLRG------------------
Gekjap83/1-2199  ----ETQFAPGQWAGIVLDEPIGKNDGSVAGVRYFQCEPLRG------------------
Galgal39/1-1404  ----ETQFAPGQWAGIVLDEPIGKNDGSVAGVRYFQCEPLRG------------------
Galgal81/1-2183  ----ETQFAPGQWAGIVLDEPIGKNDGSVAGVRYFQCEPLRG------------------
Galgal87/1-2141  ----ETQFAPGQWAGIVLDEPIGKNDGSVAGVRYFQCEPLRG------------------
Gekjap32/1-1446  ----ETQFAPGQWAGIVLDEPIGKNDGSVAGVRYFQCEPLRG------------------
Gekjap33/1-1448  ----ETQFAPGQWAGIVLDEPIGKNDGSVAGVRYFQCEPLRG------------------
Galgal132/1-2102 ----ETQFAPGQWAGIVLDEPIGKNDGSVAGVRYFQCEPLRG------------------
Anocar42/1-1435  ----ETQFAPGQWAGIVLDEAIGKNDGSVAGVRYFQCEALRG------------------
Gekjap38/1-1437  ----ETQFAPGQWAGIVLDEPIGKNDGSVAGVRYFQCEPLRG------------------
Anocar106/1-2162 ----ETQFAPGQWAGIVLDEAIGKNDGSVAGVRYFQCEALRG------------------
Gekjap37/1-1435  ----ETQFAPGQWAGIVLDEPIGKNDGSVAGVRYFQCEPLRG------------------
Galgal29/1-1457  ----ETQFAPGQWAGIVLDEPIGKNDGSVAGVRYFQCEPLRG------------------
Galgal75/1-2217  ----ETQFAPGQWAGIVLDEPIGKNDGSVAGVRYFQCEPLRG------------------
Galgal82/1-2171  ----ETQFAPGQWAGIVLDEPIGKNDGSVAGVRYFQCEPLRG------------------
Gekjap34/1-1453  ----ETQFAPGQWAGIVLDEPIGKNDGSVAGVRYFQCEPLRG------------------
Galgal28/1-1450  ----ETQFAPGQWAGIVLDEPIGKNDGSVAGVRYFQCEPLRG------------------
Gekjap35/1-1455  ----ETQFAPGQWAGIVLDEPIGKNDGSVAGVRYFQCEPLRG------------------
Galgal30/1-1439  ----ETQFAPGQWAGIVLDEPIGKNDGSVAGVRYFQCEPLRG------------------
Loxafr22/1-1392  ----ETQFAPGQWAGIVLDEPIGKNDGSVAGVRYFQCEPLKG------------------
Loxafr53/1-2148  ----ETQFAPGQWAGIVLDEPIGKNDGSVAGVRYFQCEPLKG------------------
Loxafr79/1-2072  ----ETQFAPGQWAGIVLDEPIGKNDGSVAGVRYFQCEPLKG------------------
Homsap6/1-1394   ----ETQFAPGQWAGIVLDEPIGKNDGSVAGVRYFQCEPLKG------------------
Musmus76/1-2126  ----ETQFAPGQWAGIVLDEPIGKNDGSVAGVRYFQCEPLKG------------------
Bostau21/1-1394  ----ETQFAPGQWAGIVLDEPIGKNDGSVAGVRYFQCELLKG------------------
Bostau20/1-1392  ----ETQFAPGQWAGIVLDEPIGKNDGSVAGVRYFQCELLKG------------------
Homsap5/1-1392   ----ETQFAPGQWAGIVLDEPIGKNDGSVAGVRYFQCEPLKG------------------
Musmus68/1-2136  ----ETQFAPGQWAGIVLDEPIGKNDGSVAGVRYFQCEPLKG------------------
Musmus96/1-2087  ----ETQFAPGQWAGIVLDEPIGKNDGSVAGVRYFQCEPLKG------------------
Bostau90/1-1325  ----ETQFAPGQWAGIVLDEPIGKNDGSVAGVRYFQCELLKG------------------
Musmus27/1-1324  ----ETQFAPGQWAGIVLDEPIGKNDGSVAGVRYFQCEPLKG------------------
Homsap9/1-1355   ----ETQFAPGQWAGIVLDEPIGKNDGSVAGVRYFQCEPLKG------------------
Musmus57/1-1331  ----ETQFAPGQWAGIVLDEPIGKNDGSVAGVRYFQCEPLKG------------------
Musmus26/1-1315  ----ETQFAPGQWAGIVLDEPIGKNDGSVAGVRYFQCEPLKG------------------
Musmus59/1-1313  ----ETQFAPGQWAGIVLDEPIGKNDGSVAGVRYFQCEPLKG------------------
Musmus55/1-1324  ----ETQFAPGQWAGIVLDEPIGKNDGSVAGVRYFQCEPLKG------------------
Musmus60/1-1320  ----ETQFAPGQWAGIVLDEPIGKNDGSVAGVRYFQCEPLKG------------------
Musmus25/1-1391  ----ETQFAPGQWAGIVLDEPIGKNDGSVAGVRYFQCEPLKG------------------
Homsap8/1-1390   ----ETQFAPGQWAGIVLDEPIGKNDGSVAGVRYFQCEPLKG------------------
Musmus66/1-1285  ----ETQFAPGQWAGIVLDEPIGKNDGSVAGVRYFQCEPLKG------------------
Musmus63/1-2152  ----ETQFAPGQWAGIVLDEPIGKNDGSVAGVRYFQCEPLKG------------------
Musmus24/1-1389  ----ETQFAPGQWAGIVLDEPIGKNDGSVAGVRYFQCEPLKG------------------
Musmus62/1-2167  ----ETQFAPGQWAGIVLDEPIGKNDGSVAGVRYFQCEPLKG------------------
Musmus64/1-2156  ----ETQFAPGQWAGIVLDEPIGKNDGSVAGVRYFQCEPLKG------------------
Musmus61/1-2163  ----ETQFAPGQWAGIVLDEPIGKNDGSVAGVRYFQCEPLKG------------------
Homsap4/1-1429   ----ETQFAPGQWAGIVLDEPIGKNDGSVAGVRYFQCEPLKG------------------
Musmus65/1-1278  ----ETQFAPGQWAGIVLDEPIGKNDGSVAGVRYFQCEPLKG------------------
Bostau13/1-1429  ----ETQFAPGQWAGIVLDEPIGKNDGSVAGVRYFQCELLKG------------------
Homsap3/1-1427   ----ETQFAPGQWAGIVLDEPIGKNDGSVAGVRYFQCEPLKG------------------
Musmus19/1-1428  ----ETQFAPGQWAGIVLDEPIGKNDGSVAGVRYFQCEPLKG------------------
Bostau12/1-1427  ----ETQFAPGQWAGIVLDEPIGKNDGSVAGVRYFQCELLKG------------------
Homsap2/1-1440   ----ETQFAPGQWAGIVLDEPIGKNDGSVAGVRYFQCEPLKG------------------
Musmus16/1-1446  ----ETQFAPGQWAGIVLDEPIGKNDGSVAGVRYFQCEPLKG------------------
Bostau11/1-1440  ----ETQFAPGQWAGIVLDEPIGKNDGSVAGVRYFQCELLKG------------------
Homsap1/1-1438   ----ETQFAPGQWAGIVLDEPIGKNDGSVAGVRYFQCEPLKG------------------
Musmus14/1-1437  ----ETQFAPGQWAGIVLDEPIGKNDGSVAGVRYFQCEPLKG------------------
Musmus15/1-1439  ----ETQFAPGQWAGIVLDEPIGKNDGSVAGVRYFQCEPLKG------------------
Bostau10/1-1438  ----ETQFAPGQWAGIVLDEPIGKNDGSVAGVRYFQCELLKG------------------
Musmus49/1-2193  ----ETQFAPGQWAGIVLDEPIGKNDGSVAGVRYFQCEPLKG------------------
Musmus48/1-2200  ----ETQFAPGQWAGIVLDEPIGKNDGSVAGVRYFQCEPLKG------------------
Musmus50/1-2195  ----ETQFAPGQWAGIVLDEPIGKNDGSVAGVRYFQCEPLKG------------------
Homsap7/1-1401   ----ETQFAPGQWAGIVLDEPIGKNDGSVAGVRYFQCEPLKG------------------
Musmus23/1-1400  ----ETQFAPGQWAGIVLDEPIGKNDGSVAGVRYFQCEPLKG------------------
Musmus54/1-2191  ----ETQFAPGQWAGIVLDEPIGKNDGSVAGVRYFQCEPLKG------------------
Bostau17/1-1405  ----ETQFAPGQWAGIVLDEPIGKNDGSVAGVRYFQCELLKG------------------
Musmus85/1-2080  ----ETQFAPGQWAGIVLDEPIGKNDGSVAGVRYFQCEPLKG------------------
Musmus18/1-1426  ----ETQFAPGQWAGIVLDEPIGKNDGSVAGVRYFQCEPLKG------------------
Musmus101/1-2076 ----ETQFAPGQWAGIVLDEPIGKNDGSVAGVRYFQCEPLKG------------------
Musmus47/1-2202  ----ETQFAPGQWAGIVLDEPIGKNDGSVAGVRYFQCEPLKG------------------
Susscr230/1-1684 ------------------------------------------------------------
Susscr285/1-1569 ------------------------------------------------------------
Susscr257/1-1645 ------------------------------------------------------------
Orylat676/1-1165 -------IAGQPYVVLKDG-QKGDSYGVQLRTDYGPDYRSLP------------------
Lepocu116/1-2319 ----ETQFAPGQWAGIVLDEPIGKNDGSVAGVRYFQCDALRG------------------
Orylat412/1-981  ----ETQFAPGQWAGVILNDLVGKNDGSVGGVRYFECQPLQG------------------
Cypvar362/1-969  ----ETQFAPGQWAGVILNDLVGKNDGSVGGVRYFECQPLQG------------------
Larcro139/1-2242 ----ETQFAPGQWAGIVLDEPIGKNDGSVAGVRYFQCEALRG------------------
Larcro140/1-2241 ----ETQFAPGQWAGIVLDEPIGKNDGSVAGVRYFQCEALRG------------------
Astmex313/1-955  ----ATQFAPGQWAGIVLDEPIGKNDGSVAGVRYFQCEDLRG------------------
Pygnat398/1-920  ----VTQFAPGQWAGIVLDEPIGKNDGSVAGVRYFQCEDLRG------------------
Pygnat318/1-948  ----VTQFAPGQWAGIVLDEPIGKNDGSVAGVRYFQCEDLRG------------------
Astmex392/1-920  ----ATQFAPGQWAGIVLDEPIGKNDGSVAGVRYFQCEDLRG------------------
Xenlae114/1-2354 ----ETQFAPGQWAGIVLDEVIGKNDGAVAGVRYFQCEALRG------------------
Poeret291/1-1024 ----ETQFAPGQWAGVILNDLVGKNDGSVGGVRYFECQPLQG------------------
Poemex297/1-1024 ----ETQFAPGQWAGVILNDLVGKNDGSVGGVRYFECQPLQG------------------
Poelat300/1-1024 ----ETQFAPGQWAGVILNDLVGKNDGSVGGVRYFECQPLQG------------------
Xipmac302/1-1024 ----ETQFAPGQWAGVILNDLVGKNDGSVGGVRYFECQPLQG------------------
Poeret376/1-989  ----ETQFAPGQWAGVILNDLVGKNDGSVGGVRYFECQPLQG------------------
Poefor377/1-989  ----ETQFAPGQWAGVILNDLVGKNDGSVGGVRYFECQPLQG------------------
Xipmac364/1-989  ----ETQFAPGQWAGVILNDLVGKNDGSVGGVRYFECQPLQG------------------
Poemex378/1-989  ----ETQFAPGQWAGVILNDLVGKNDGSVGGVRYFECQPLQG------------------
Poelat379/1-989  ----ETQFAPGQWAGVILNDLVGKNDGSVGGVRYFECQPLQG------------------
Poemex352/1-1006 ----ETQFAPGQWAGVILNDLVGKNDGSVGGVRYFECQPLQG------------------
Poelat354/1-1006 ----ETQFAPGQWAGVILNDLVGKNDGSVGGVRYFECQPLQG------------------
Esoluc248/1-2180 ----EAQFAPGQWAGIVLDEPIGKNDGSVAGVRYFQCEPLKG------------------
Poeret348/1-1006 ----ETQFAPGQWAGVILNDLVGKNDGSVGGVRYFECQPLQG------------------
Poefor351/1-1006 ----ETQFAPGQWAGVILNDLVGKNDGSVGGVRYFECQPLQG------------------
Esoluc193/1-2213 ----EAQFAPGQWAGIVLDEPIGKNDGSVAGVRYFQCEPLKG------------------
Poefor293/1-1024 ----ETQFAPGQWAGVILNDLVGKNDGSVGGVRYFECQPLQG------------------
Esoluc192/1-2215 ----EAQFAPGQWAGIVLDEPIGKNDGSVAGVRYFQCEPLKG------------------
Pygnat320/1-955  ----VTQFAPGQWAGIVLDEPIGKNDGSVAGVRYFQCEDLRG------------------
Krymar416/1-958  ----ETQFAPGQWAGVILNDLVGKNDGSVGGVRYFECQPLQG------------------
Hapbur386/1-998  ----ETQFAPGQWAGVILNDLVGKNDGSVGGVRYFECQPLQG------------------
Orenil380/1-998  ----ETQFAPGQWAGVILNDLVGKNDGSVGGVRYFECQPLQG------------------
Hapbur307/1-1033 ----ETQFAPGQWAGVILNDLVGKNDGSVGGVRYFECQPLQG------------------
Stepar310/1-1032 ----ETQFAPGQWAGVILNDLVGKNDGSVGGVRYFECQPLQG------------------
Orenil303/1-1033 ----ETQFAPGQWAGVILNDLVGKNDGSVGGVRYFECQPLQG------------------
Mayzeb301/1-1034 ----ETQFAPGQWAGVILNDLVGKNDGSVGGVRYFECQPLQG------------------
Hapbur370/1-1015 ----ETQFAPGQWAGVILNDLVGKNDGSVGGVRYFECQPLQG------------------
Notfur367/1-1008 ----ETQFAPGQWAGVILNDLVGKNDGSVGGVRYFECQPLQG------------------
Stepar383/1-1014 ----ETQFAPGQWAGVILNDLVGKNDGSVGGVRYFECQPLQG------------------
Cynsem312/1-1030 ----ETQFAPGQWAGVILNDLVGKNDGSVGGVRYFECQPLQG------------------
Orenil356/1-1015 ----ETQFAPGQWAGVILNDLVGKNDGSVGGVRYFECQPLQG------------------
Notfur287/1-1026 ----ETQFAPGQWAGVILNDLVGKNDGSVGGVRYFECQPLQG------------------
Xentro125/1-2335 ----ETQFAPGQWAGIVLDEVIGKNDGAVAGVRYFQCEALRG------------------
Takrub201/1-2251 ----ETQFAPGQWAGIVLDEPIGKNDGSVAGVRYFQCEALRG------------------
Takrub200/1-2251 ----ETQFAPGQWAGIVLDEPIGKNDGSVAGVRYFQCEALRG------------------
Stepar154/1-2237 ----ETQFAPGQWAGIVLDEPIGKNDGSVAGVRYFQCEALRG------------------
Takrub195/1-2245 ----ETQFAPGQWAGIVLDEPIGKNDGSVAGVRYFQCEALRG------------------
Stepar155/1-2239 ----ETQFAPGQWAGIVLDEPIGKNDGSVAGVRYFQCEALRG------------------
Xentro134/1-2287 ----ETQFAPGQWAGIVLDEVIGKNDGAVAGVRYFQCEALRG------------------
Xentro126/1-2326 ----ETQFAPGQWAGIVLDEVIGKNDGAVAGVRYFQCEALRG------------------
Xentro115/1-2322 ----ETQFAPGQWAGIVLDEVIGKNDGAVAGVRYFQCEALRG------------------
Ictpun225/1-2257 ----ETQFAPGQWAGIVLDEPIGKNDGSVAGVRYFQSEPLRG------------------
Takrub202/1-2253 ----ETQFAPGQWAGIVLDEPIGKNDGSVAGVRYFQCEALRG------------------
Xentro136/1-2285 ----ETQFAPGQWAGIVLDEVIGKNDGAVAGVRYFQCEALRG------------------
Cluhar252/1-2279 ----ETQFAPGQWAGIVLDEPIGKNDGSVSGVRYFQCDAQRG------------------
Esoluc247/1-2181 ----EAQFAPGQWAGIVLDEPIGKNDGSVAGVRYFQCEPLKG------------------
Takrub242/1-2195 ----ETQFAPGQWAGIVLDEPIGKNDGSVAGVRYFQCEALRG------------------
Esoluc229/1-2188 ----EAQFAPGQWAGIVLDEPIGKNDGSVAGVRYFQCEPLKG------------------
Notfur361/1-991  ----ETQFAPGQWAGVILNDLVGKNDGSVGGVRYFECQPLQG------------------
Stepar387/1-997  ----ETQFAPGQWAGVILNDLVGKNDGSVGGVRYFECQPLQG------------------
Neobri341/1-983  ----ETQFAPGQWAGVILNDLVGKNDGSVGGVRYFECQPLQG------------------
Esoluc194/1-2216 ----EAQFAPGQWAGIVLDEPIGKNDGSVAGVRYFQCEPLKG------------------
Takrub197/1-2230 ----ETQFAPGQWAGIVLDEPIGKNDGSVAGVRYFQCEALRG------------------
Ictpun250/1-2222 ----ETQFAPGQWAGIVLDEPIGKNDGSVAGVRYFQSEPLRG------------------
Esoluc190/1-2209 ----EAQFAPGQWAGIVLDEPIGKNDGSVAGVRYFQCEPLKG------------------
Stepar206/1-2204 ----ETQFAPGQWAGIVLDEPIGKNDGSVAGVRYFQCEALRG------------------
Esoluc191/1-2214 ----EAQFAPGQWAGIVLDEPIGKNDGSVAGVRYFQCEPLKG------------------
Xentro110/1-2361 ----ETQFAPGQWAGIVLDEVIGKNDGAVAGVRYFQCEALRG------------------
Ictpun108/1-1410 ----ETQFAPGQWAGIVLDEPIGKNDGSVAGVRYFQSEPLRG------------------
Xentro69/1-1406  ----ETQFAPGQWAGIVLDEVIGKNDGAVAGVRYFQCEALRG------------------
Stepar94/1-1421  ----ETQFAPGQWAGIVLDEPIGKNDGSVAGVRYFQCEALRG------------------
Esoluc100/1-1405 ----EAQFAPGQWAGIVLDEPIGKNDGSVAGVRYFQCEPLKG------------------
Xentro67/1-1441  ----ETQFAPGQWAGIVLDEVIGKNDGAVAGVRYFQCEALRG------------------
Mayzeb91/1-1412  ----ETQFAPGQWAGIVLDEPIGKNDGSVAGVRYFQCEALRG------------------
Krymar103/1-1417 ----ETQFAPGQWAGIVLDEAIGKNDGSVAGVRYFKCEALRG------------------
Orenil211/1-2204 ----ETQFAPGQWAGIVLDEPIGKNDGSVAGVRYFQCEALRG------------------
Hapbur147/1-2220 ----ETQFAPGQWAGIVLDEPIGKNDGSVAGVRYFQCEALRG------------------
Cynsem185/1-2223 ----ETQFAPGQWAGIVLDEPIGKNDGSVAGVRYFQCEALRG------------------
Mayzeb151/1-2220 ----ETQFAPGQWAGIVLDEPIGKNDGSVAGVRYFQCEALRG------------------
Orenil95/1-1421  ----ETQFAPGQWAGIVLDEPIGKNDGSVAGVRYFQCEALRG------------------
Neobri143/1-2220 ----ETQFAPGQWAGIVLDEPIGKNDGSVAGVRYFQCEALRG------------------
Pygnat107/1-1425 ----ETQFAPGQWAGIVLDEPIGKNDGSVAGVRYFQSEPLRG------------------
Mayzeb204/1-2192 ----ETQFAPGQWAGIVLDEPIGKNDGSVAGVRYFQCEALRG------------------
Neobri198/1-2192 ----ETQFAPGQWAGIVLDEPIGKNDGSVAGVRYFQCEALRG------------------
Takrub393/1-983  ----ETQFAPGQWAGVILNDLVGKNDGSVGGVRYFECQPLQG------------------
Xenlae70/1-1405  ----ETQFAPGQWAGIVLDEVIGKNDGAVAGVRYFQCEALRG------------------
Xenlae113/1-2362 ----ETQFAPGQWAGIVLDEVIGKNDGAVAGVRYFQCEALRG------------------
Neobri88/1-1412  ----ETQFAPGQWAGIVLDEPIGKNDGSVAGVRYFQCEALRG------------------
Krymar241/1-2199 ----ETQFAPGQWAGIVLDEAIGKNDGSVAGVRYFKCEALRG------------------
Hapbur203/1-2192 ----ETQFAPGQWAGIVLDEPIGKNDGSVAGVRYFQCEALRG------------------
Hapbur89/1-1412  ----ETQFAPGQWAGIVLDEPIGKNDGSVAGVRYFQCEALRG------------------
Xenlae129/1-2327 ----ETQFAPGQWAGIVLDEVIGKNDGAVAGVRYFQCEALRG------------------
Xenlae135/1-2279 ----ETQFAPGQWAGIVLDEVIGKNDGAVAGVRYFQCEALRG------------------
Xenlae111/1-2353 ----ETQFAPGQWAGIVLDEVIGKNDGAVAGVRYFQCEALRG------------------
Pygnat216/1-2269 ----ETQFAPGQWAGIVLDEPIGKNDGSVAGVRYFQSEPLRG------------------
Pygnat251/1-2251 ----ETQFAPGQWAGIVLDEPIGKNDGSVAGVRYFQSEPLRG------------------
Pygnat215/1-2286 ----ETQFAPGQWAGIVLDEPIGKNDGSVAGVRYFQSEPLRG------------------
Xenlae118/1-2323 ----ETQFAPGQWAGIVLDEVIGKNDGAVAGVRYFQCEALRG------------------
Xenlae130/1-2318 ----ETQFAPGQWAGIVLDEVIGKNDGAVAGVRYFQCEALRG------------------
Pygnat217/1-2283 ----ETQFAPGQWAGIVLDEPIGKNDGSVAGVRYFQSEPLRG------------------
Pygnat219/1-2285 ----ETQFAPGQWAGIVLDEPIGKNDGSVAGVRYFQSEPLRG------------------
Pygnat218/1-2284 ----ETQFAPGQWAGIVLDEPIGKNDGSVAGVRYFQSEPLRG------------------
Krymar186/1-2227 ----ETQFAPGQWAGIVLDEAIGKNDGSVAGVRYFKCEALRG------------------
Mayzeb150/1-2227 ----ETQFAPGQWAGIVLDEPIGKNDGSVAGVRYFQCEALRG------------------
Neobri144/1-2227 ----ETQFAPGQWAGIVLDEPIGKNDGSVAGVRYFQCEALRG------------------
Hapbur148/1-2225 ----ETQFAPGQWAGIVLDEPIGKNDGSVAGVRYFQCEALRG------------------
Mayzeb152/1-2225 ----ETQFAPGQWAGIVLDEPIGKNDGSVAGVRYFQCEALRG------------------
Neobri145/1-2225 ----ETQFAPGQWAGIVLDEPIGKNDGSVAGVRYFQCEALRG------------------
Krymar188/1-2234 ----ETQFAPGQWAGIVLDEAIGKNDGSVAGVRYFKCEALRG------------------
Orenil158/1-2239 ----ETQFAPGQWAGIVLDEPIGKNDGSVAGVRYFQCEALRG------------------
Orenil157/1-2237 ----ETQFAPGQWAGIVLDEPIGKNDGSVAGVRYFQCEALRG------------------
Hapbur149/1-2227 ----ETQFAPGQWAGIVLDEPIGKNDGSVAGVRYFQCEALRG------------------
Orenil156/1-2232 ----ETQFAPGQWAGIVLDEPIGKNDGSVAGVRYFQCEALRG------------------
Krymar187/1-2232 ----ETQFAPGQWAGIVLDEAIGKNDGSVAGVRYFKCEALRG------------------
Sinrhi328/1-1021 ----ETQFSPGQWAGVVLNDLVGKNDGSVNGVRYFECQALQG------------------
Danrer314/1-1023 ----ETQFSPGQWAGVVLNDLVGKNDGSVNGVRYFECQALQG------------------
Singra296/1-1023 ----ETQFSPGQWAGVVLNDLVGKNDGSVNGVRYFECQPLQG------------------
Salsal346/1-1013 ----ETQFAPGQWAGVVLNDLLGKNDGSVGGVRYFECQPHQG------------------
Salsal162/1-2312 ----DAQFAPGQWAGIVLDEPIGKNDGSVAGVRYFQCEPLKG------------------
Cluhar385/1-1013 ----ETQFAPGQWAGVVLNDLVGKNDGSVGGVRYFECQPHQG------------------
Salsal315/1-1030 ----ETQFAPGQWAGVVLNDLLGKNDGSVGGVRYFECQPHQG------------------
Salsal165/1-2321 ----DAQFAPGQWAGIVLDEPIGKNDGSVAGVRYFQCEPLKG------------------
Salsal161/1-2319 ----DAQFAPGQWAGIVLDEPIGKNDGSVAGVRYFQCEPLKG------------------
Sinrhi325/1-1024 ----ETQFSPGQWAGVVLNDLVGKNDGSVNGVRYFECQPLQG------------------
Sinans426/1-1092 ----ETQFSPGQWAGVVLNDLVGKNDGSVNGVRYFECQALQG------------------
Salsal163/1-2314 ----DAQFAPGQWAGIVLDEPIGKNDGSVAGVRYFQCEPLKG------------------
Salsal280/1-1062 ----ETQFAPGQWAGVVLNDLLGKNDGSVGGVRYFECQPHQG------------------
Salsal232/1-2279 ----DAQFAPGQWAGIVLDEPIGKNDGSVAGVRYFQCEPLKG------------------
Ictpun338/1-951  ----VTQFAPGQWAGIVLDEPIGKNDGSVAGVRYFQCEDLRG------------------
Ictpun406/1-916  ----VTQFAPGQWAGIVLDEPIGKNDGSVAGVRYFQCEDLRG------------------
Ictpun343/1-942  ----VTQFAPGQWAGIVLDEPIGKNDGSVAGVRYFQCEDLRG------------------
Salsal231/1-2286 ----DAQFAPGQWAGIVLDEPIGKNDGSVAGVRYFQCEPLKG------------------
Salsal153/1-2299 ----DAQFAPGQWAGIVLDEPIGKNDGSVAGVRYFQCEPLKG------------------
Sinrhi355/1-1007 ----ETQFSPGQWAGVVLNDLVGKNDGSVNGVRYFECQPLQG------------------
Sinrhi359/1-1004 ----ETQFSPGQWAGVVLNDLVGKNDGSVNGVRYFECQALQG------------------
Danrer340/1-1006 ----ETQFSPGQWAGVVLNDLVGKNDGSVNGVRYFECQALQG------------------
Auslim182/1-2112 ----ETQFAPGQWAGIVLDEAIGKNDGSVAGVRYFQCEALRG------------------
Salsal86/1-1426  ----DAQFAPGQWAGIVLDEPIGKNDGSVAGVRYFQCEPLKG------------------
Salsal278/1-1045 ----ETQFAPGQWAGVVLNDLLGKNDGSVGGVRYFECQPHQG------------------
Sinrhi279/1-1042 ----ETQFSPGQWAGVVLNDLVGKNDGSVNGVRYFECQPLQG------------------
Danrer277/1-1041 ----ETQFSPGQWAGVVLNDLVGKNDGSVNGVRYFECQALQG------------------
Sinans282/1-1042 ----ETQFSPGQWAGVVLNDLVGKNDGSVNGVRYFECQPLQG------------------
Sinrhi281/1-1039 ----ETQFSPGQWAGVVLNDLVGKNDGSVNGVRYFECQALQG------------------
Salsal245/1-2219 ----DAQFAPGQWAGIVLDEPIGKNDGSVAGVRYFQCEPLKG------------------
Salsal305/1-1073 ----ETQFAPGQWAGVVLNDLLGKNDGSVGGVRYFECQPHQG------------------
Lepocu263/1-1042 ----ETQFAPGQWAGVVLNEPVGKNDGSVGGVRYFECQPLQG------------------
Salsal207/1-2312 ----EAQFAPGQWAGIVLDEPIGKNDGSVAGVRYFQCEALKG------------------
Salsal253/1-2282 ----EAQFAPGQWAGIVLDEPIGKNDGSVAGVRYFQCEALKG------------------
Esoluc283/1-1053 ----ETQFAPGQWAGVVLNDLLGKNDGSVGGVRYFECQPHQG------------------
Notcor205/1-2065 ----EAQFAPGQWAGIVLDEAIGKNDGSVAGVRYFQCDALRG------------------
Salsal249/1-2215 ----EAQFAPGQWAGIVLDEPIGKNDGSVAGVRYFQCEALKG------------------
Sinans405/1-909  ----GTQFAPGQWAGIVLDEPIGKNDGSVAEVRYFQCEDLRG------------------
Pygnat317/1-1006 ----ETQFAPGQWAGVVLNEPVGKNDGSVGGVRYFECQPLQG------------------
Sinans394/1-910  ----GTQFAPGQWAGIVLDEPIGKNDGSVAGVRYFQCEDLRG------------------
Sinrhi390/1-910  ----GTQFAPGQWAGIVLDEPIGKNDGSVAGVRYFQCEDLRG------------------
Salsal98/1-1425  ----EAQFAPGQWAGIVLDEPIGKNDGSVAGVRYFQCEALKG------------------
Salsal299/1-1070 ----ETQFAPGQWAGVVLNDLLGKNDGSVGGVRYFECQPHQG------------------
Salsal292/1-1053 ----ETQFAPGQWAGVVLNDLLGKNDGSVGGVRYFECQPHQG------------------
Sinans316/1-945  ----GTQFAPGQWAGIVLDEPIGKNDGSVAGVRYFQCEDLRG------------------
Salsal210/1-2317 ----EAQFAPGQWAGIVLDEPIGKNDGSVAGVRYFQCEALKG------------------
Sinans334/1-944  ----GTQFAPGQWAGIVLDEPIGKNDGSVAEVRYFQCEDLRG------------------
Salsal342/1-1038 ----ETQFAPGQWAGVVLNDLLGKNDGSVGGVRYFECQPHQG------------------
Sinrhi309/1-945  ----GTQFAPGQWAGIVLDEPIGKNDGSVAGVRYFQCEDLRG------------------
Salsal189/1-2276 ----EAQFAPGQWAGIVLDEPIGKNDGSVAGVRYFQCEALKG------------------
Auslim420/1-967  ----ETQFAPGQWAGVILNDLVGKNDGSVGGVRYFECQPLQG------------------
Pygnat308/1-1023 ----ETQFAPGQWAGVVLNEPVGKNDGSVGGVRYFECQPLQG------------------
Pygnat274/1-1041 ----ETQFAPGQWAGVVLNEPVGKNDGSVGGVRYFECQPLQG------------------
Salsal97/1-1422  ----EAQFAPGQWAGIVLDEPIGKNDGSVAGVRYFQCEALKG------------------
Salsal357/1-1021 ----ETQFAPGQWAGVVLNDLLGKNDGSVGGVRYFECQPHQG------------------
Salsal209/1-2315 ----EAQFAPGQWAGIVLDEPIGKNDGSVAGVRYFQCEALKG------------------
Salsal286/1-1056 ----ETQFAPGQWAGVVLNDLLGKNDGSVGGVRYFECQPHQG------------------
Salsal208/1-2314 ----EAQFAPGQWAGIVLDEPIGKNDGSVAGVRYFQCEALKG------------------
Sinrhi226/1-1525 ----ETQFAPGQWAGIVLDEPIGKNDGSVSGVRYFQCEPLKG------------------
Sinans227/1-1525 ----ETQFAPGQWAGIVLDEPFGKNDGSVSGVRYFQCEPLKG------------------
Singra319/1-945  ----GTQFAPGQWAGIVLDESIGKNDGSVAGVRYFQCEDLRG------------------
Orylat177/1-2223 ----ETQFAPGQWAGIVLDEPIGKNDGSVAGVRYFQCEALKG------------------
Orylat178/1-2225 ----ETQFAPGQWAGIVLDEPIGKNDGSVAGVRYFQCEALKG------------------
Singra395/1-910  ----GTQFAPGQWAGIVLDESIGKNDGSVAGVRYFQCEDLRG------------------
Singra183/1-1528 ----ETQFAPGQWAGIVLDEPIGKNDGSVSGVRYFQCEPLKG------------------
Singra141/1-1525 ----ETQFAPGQWAGIVLDEPIGKNDGSVSGVRYFQCEPLKG------------------
Cluhar415/1-892  ----GTQFAPGQWAGIVLDEPIGKNDGSVAEVRYFQCDDQRG------------------
Sinrhi176/1-1528 ----ETQFAPGQWAGIVLDEPIGKNDGSVSGVRYFQCEPLKG------------------
Poemex220/1-2210 ----DTQFAPGKWAGIVLDEPIGKNDGSVAGVRYFQCEALRG------------------
Notfur109/1-1422 ----ETQFAPGQWAGVVLDEPIGKNDGSVAGVRYFQCEALRG------------------
Poemex239/1-2182 ----DTQFAPGKWAGIVLDEPIGKNDGSVAGVRYFQCEALRG------------------
Orylat238/1-2190 ----ETQFAPGQWAGIVLDEPIGKNDGSVAGVRYFQCEALKG------------------
Poemex112/1-1392 ----DTQFAPGKWAGIVLDEPIGKNDGSVAGVRYFQCEALRG------------------
Sinrhi128/1-1414 ----ETQFAPGQWAGIVLDEPIGKNDGSVSGVRYFQCEPLKG------------------
Notfur243/1-2205 ----ETQFAPGQWAGVVLDEPIGKNDGSVAGVRYFQCEALRG------------------
Poemex223/1-2203 ----DTQFAPGKWAGIVLDEPIGKNDGSVAGVRYFQCEALRG------------------
Poemex224/1-2208 ----DTQFAPGKWAGIVLDEPIGKNDGSVAGVRYFQCEALRG------------------
Orylat102/1-1411 ----ETQFAPGQWAGIVLDEPIGKNDGSVAGVRYFQCEALKG------------------
Sinans123/1-1434 ----ETQFAPGQWAGIVLDEPFGKNDGSVSGVRYFQCEPLKG------------------
Sinrhi117/1-1434 ----ETQFAPGQWAGIVLDEPIGKNDGSVSGVRYFQCEPLKG------------------
Notfur180/1-2238 ----ETQFAPGQWAGVVLDEPIGKNDGSVAGVRYFQCEALRG------------------
Sinans171/1-1503 ----ETQFAPGQWAGIVLDEPFGKNDGSVSGVRYFQCEPLKG------------------
Notfur181/1-2240 ----ETQFAPGQWAGVVLDEPIGKNDGSVAGVRYFQCEALRG------------------
Singra121/1-1434 ----ETQFAPGQWAGIVLDEPIGKNDGSVSGVRYFQCEPLKG------------------
Sinrhi124/1-1434 ----ETQFAPGQWAGIVLDEPIGKNDGSVSGVRYFQCEPLKG------------------
Poemex256/1-2175 ----DTQFAPGKWAGIVLDEPIGKNDGSVAGVRYFQCEALRG------------------
Notfur179/1-2233 ----ETQFAPGQWAGVVLDEPIGKNDGSVAGVRYFQCEALRG------------------
Singra122/1-1434 ----ETQFAPGQWAGIVLDEPIGKNDGSVSGVRYFQCEPLKG------------------
Singra127/1-1434 ----ETQFAPGQWAGIVLDEPIGKNDGSVSGVRYFQCEPLKG------------------
Takrub391/1-986  ----ETQFAPGQWAGVILNDLVGKNDGSVGGVRYFECQPLQG------------------
Ictpun369/1-977  ----ETQFAPGQWAGVVLDEPVGKNDGSVGGVRYFECLSLQG------------------
Ictpun347/1-994  ----ETQFAPGQWAGVVLDEPVGKNDGSVGGVRYFECLSLQG------------------
Singra175/1-1560 ----ETQFAPGQWAGIVLDEPIGKNDGSVSGVRYFQCEPLKG------------------
Sinans169/1-1560 ----ETQFAPGQWAGIVLDEPFGKNDGSVSGVRYFQCEPLKG------------------
Sinrhi166/1-1560 ----ETQFAPGQWAGIVLDEPIGKNDGSVSGVRYFQCEPLKG------------------
Ictpun295/1-1012 ----ETQFAPGQWAGVVLDEPVGKNDGSVGGVRYFECLSLQG------------------
Takrub396/1-969  ----ETQFAPGQWAGVILNDLVGKNDGSVGGVRYFECQPLQG------------------
Poeret258/1-2175 ----DTQFAPGKWAGIVLDEPIGKNDGSVAGVRYFQCEALRG------------------
Larcro374/1-992  ----ETQFAPGQWAGVILNDLVGKNDGSVGGVRYFECQPLQG------------------
Danrer184/1-1537 ----ETQFAPGQWAGIVLDEPIGKNDGSVSGVRYFQCEALRG------------------
Poeret244/1-2182 ----DTQFAPGKWAGIVLDEPIGKNDGSVAGVRYFQCEALRG------------------
Poeret119/1-1392 ----DTQFAPGKWAGIVLDEPIGKNDGSVAGVRYFQCEALRG------------------
Auslim418/1-970  ----ETQFAPGQWAGVILNDLVGKNDGSVGGVRYFECQPLQG------------------
Danrer131/1-1443 ----ETQFAPGQWAGIVLDEPIGKNDGSVSGVRYFQCEALRG------------------
Poeret235/1-2208 ----DTQFAPGKWAGIVLDEPIGKNDGSVAGVRYFQCEALRG------------------
Danrer246/1-1534 ----ETQFAPGQWAGIVLDEPIGKNDGSVSGVRYFQCEALRG------------------
Poeret236/1-2210 ----DTQFAPGKWAGIVLDEPIGKNDGSVAGVRYFQCEALRG------------------
Xipmac214/1-2210 ----DTQFAPGKWAGIVLDEPIGKNDGSVAGVRYFQCEALRG------------------
Poeret234/1-2203 ----DTQFAPGKWAGIVLDEPIGKNDGSVAGVRYFQCEALRG------------------
Danrer196/1-1569 ----ETQFAPGQWAGIVLDEPIGKNDGSVSGVRYFQCEALRG------------------
Sinans138/1-1362 ----ETQFAPGQWAGIVLDEPIGKNDGSVSGVRYFQCDALQG------------------
Cypvar173/1-2225 ----ETQFAPGQWAGIVLDEPIGKNDGSVAGVRYFQCEALRG------------------
Danrer326/1-862  ----GTQFAPGQWAGIVLDEPIGKNDGSVSGVRYFQCKDLYG------------------
Sinans164/1-1330 ----ETQFAPGQWAGIVLDEPIGKNDGSVSGVRYFQCDALQG------------------
Cypvar174/1-2232 ----ETQFAPGQWAGIVLDEPIGKNDGSVAGVRYFQCEALRG------------------
Danrer402/1-827  ----GTQFAPGQWAGIVLDEPIGKNDGSVSGVRYFQCKDLYG------------------
Cypvar172/1-2230 ----ETQFAPGQWAGIVLDEPIGKNDGSVAGVRYFQCEALRG------------------
Cypvar233/1-2197 ----ETQFAPGQWAGIVLDEPIGKNDGSVAGVRYFQCEALRG------------------
Cypvar105/1-1414 ----ETQFAPGQWAGIVLDEPIGKNDGSVAGVRYFQCEALRG------------------
Poelat368/1-917  ----GTQFAPGLWAGIVLDESIGKNDGSVAGVRYFQCEDGRG------------------
Notfur414/1-859  ----GTQFAPGQWAGIVLDEPIGKNDGSVAGVRYFQCEDGRG------------------
Poemex363/1-917  ----GTQFAPGLWAGIVLDESIGKNDGSVAGVRYFQCEDGRG------------------
Funhet167/1-2232 ----ETQFAPGQWAGIVLDEPIGKNDGSVAGVRYFQCEALRG------------------
Funhet344/1-923  ----GTQFAPGQWAGIVLDEPIGKNDGSVAGVRYFQCEDGRG------------------
Notfur373/1-894  ----GTQFAPGQWAGIVLDEPIGKNDGSVAGVRYFQCEDGRG------------------
Poefor366/1-917  ----GTQFAPGLWAGIVLDESIGKNDGSVAGVRYFQCEDGRG------------------
Funhet168/1-2234 ----ETQFAPGQWAGIVLDEPIGKNDGSVAGVRYFQCEALRG------------------
Funhet408/1-888  ----GTQFAPGQWAGIVLDEPIGKNDGSVAGVRYFQCEDGRG------------------
Funhet104/1-1423 ----ETQFAPGQWAGIVLDEPIGKNDGSVAGVRYFQCEALRG------------------
Funhet228/1-2199 ----ETQFAPGQWAGIVLDEPIGKNDGSVAGVRYFQCEALRG------------------
Funhet170/1-2227 ----ETQFAPGQWAGIVLDEPIGKNDGSVAGVRYFQCEALRG------------------
Poeret371/1-917  ----GTQFAPGQWAGIVLDEPIGKNDGSVAGVRYFQCEDGRG------------------
Poefor411/1-882  ----GTQFAPGLWAGIVLDESIGKNDGSVAGVRYFQCEDGRG------------------
Cynsem337/1-978  ----STQFAPGQWAGIVLDEPIGKNDGSVAGVRYFQCEDGKG------------------
Auslim375/1-840  ----STQFAPGQWAGIVLDEPIGKNDGSVAGVRYFQCEDGRG------------------
Stepar345/1-931  ----GTQFAPGQWAGIVLDEPIGKNDGSVAGVRYFQCEDGRG------------------
Larcro321/1-895  ----GTQFAPGQWAGIVLDEPIGKNDGSVAGVRYFQCEDGKG------------------
Esoluc284/1-1060 ----ETQFAPGQWAGVVLNDLLGKNDGSVGGVRYFECQPHQG------------------
Esoluc336/1-1042 ----ETQFAPGQWAGVVLNDLLGKNDGSVGGVRYFECQPHQG------------------
Esoluc358/1-1025 ----ETQFAPGQWAGVVLNDLLGKNDGSVGGVRYFECQPHQG------------------
Mayzeb335/1-895  ----GTQFAPGQWAGIVLDESIGKNDGSVAGVRYFQCEDGRG------------------
Hapbur331/1-895  ----GTQFAPGQWAGIVLDESIGKNDGSVAGVRYFQCEDGRG------------------
Neobri323/1-895  ----GTQFAPGQWAGIVLDESIGKNDGSVAGVRYFQCEDGRG------------------
Cypvar353/1-933  ----GTQFAPGQWAGIVLDEPIGKNDGSVAGVRYFQCEDGRG------------------
Mayzeb333/1-925  ----GTQFAPGQWAGIVLDESIGKNDGSVAGVRYFQCEDGRG------------------
Neobri397/1-890  ----GTQFAPGQWAGIVLDESIGKNDGSVAGVRYFQCEDGRG------------------
Orenil401/1-884  ----GTQFAPGQWAGIVLDESIGKNDGSVAGVRYFQCEDGRG------------------
Takrub413/1-875  ----STQFAPGQWAGIVLDEPIGKNDGSVAGVRYFQCEDGRG------------------
Hapbur399/1-890  ----GTQFAPGQWAGIVLDESIGKNDGSVAGVRYFQCEDGRG------------------
Mayzeb400/1-890  ----GTQFAPGQWAGIVLDESIGKNDGSVAGVRYFQCEDGRG------------------
Hapbur332/1-925  ----GTQFAPGQWAGIVLDESIGKNDGSVAGVRYFQCEDGRG------------------
Cypvar407/1-920  ----GTQFAPGQWAGIVLDEPIGKNDGSVAGVRYFQCEDGRG------------------
Orenil329/1-919  ----GTQFAPGQWAGIVLDESIGKNDGSVAGVRYFQCEDGRG------------------
Neobri324/1-925  ----GTQFAPGQWAGIVLDESIGKNDGSVAGVRYFQCEDGRG------------------
Cypvar410/1-898  ----GTQFAPGQWAGIVLDEPIGKNDGSVAGVRYFQCEDGRG------------------
Xipmac349/1-920  ----GTQFAPGQWAGIVLDESIGKNDGSVAGVRYFQCENGRG------------------
Esoluc381/1-891  ----ETQFAPGQWAGIVLEEAIGKNDGSVAGVRYFQCEDGRG------------------
Notcor388/1-889  ----GTQFAPGQWAGIVLDEPIGKNDGSVAGVRYFQCEDEKG------------------
Salsal382/1-849  ----GTQFAPGQWAGIVLDEAIGKNDGSVAGVQYFQCEDGRG------------------
Funhet294/1-1034 ----ETQFAPGQWAGVILNDLVGKNDGSVGGVRYFECQPLQG------------------
Galgal260/1-1040 ----ETQFAPGQWAGVVLDDPVGKNDGSVGGVRYFECQPLQG------------------
Galgal275/1-1005 ----ETQFAPGQWAGVVLDDPVGKNDGSVGGVRYFECQPLQG------------------
Salsal417/1-846  ----DTQFAPGQWVGIVLDEAIGKNDGSVAGVQYFQCEDGRG------------------
Salsal384/1-881  ----DTQFAPGQWVGIVLDEAIGKNDGSVAGVQYFQCEDGRG------------------
Xentro290/1-1001 ----ETQFAPGQWAGVVLDDPVGKNDGSVGGVRYFECQPLQG------------------
Loxafr271/1-1046 ----ETQFAPGQWAGVVLDDPVGKNDGSVGGVRYFECPALQG------------------
Xentro266/1-1036 ----ETQFAPGQWAGVVLDDPVGKNDGSVGGVRYFECQPLQG------------------
Xenlae267/1-1039 ----ETQFAPGQWAGVVLDDFVGKNDGSVGGVRYFECQPLQG------------------
Bostau311/1-1012 ----ETQFAPGQWAGVVLDEPVGKNDGAVGGVRYFECPALQG------------------
Pytbiv262/1-1044 ----ETQFAPGQWAGVVLDDPVGKNDGSVGGVRYFECQPLQG------------------
Gekjap264/1-1044 ----ETQFAPGQWAGVVLDDPVGKNDGSVGGVRYFECQPLQG------------------
Anocar265/1-1044 ----ETQFAPGQWAGVVLDDPVGKNDGSVGGVRYFECQPLQG------------------
Xenlae288/1-1004 ----ETQFAPGQWAGVVLDDFVGKNDGSVGGVRYFECQPLQG------------------
Bostau273/1-1047 ----ETQFAPGQWAGVVLDEPVGKNDGAVGGVRYFECPALQG------------------
Xenlae322/1-976  ----ETQFAPGQWAGVVLDDPVGKNDGSVGGVRYFECQPLQG------------------
Xenlae269/1-1039 ----ETQFAPGQWAGVVLDDPVGKNDGSVGGVRYFECQPLQG------------------
Musmus270/1-1047 ----ETQFAPGQWAGVVLDDPVGKNDGAVGGVRYFECPALQG------------------
Xenlae304/1-1004 ----ETQFAPGQWAGVVLDDPVGKNDGSVGGVRYFECQPLQG------------------
Homsap289/1-1011 ----ETQFAPGQWAGVVLDDPVGKNDGAVGGVRYFECPALQG------------------
Musmus298/1-1012 ----ETQFAPGQWAGVVLDDPVGKNDGAVGGVRYFECPALQG------------------
Homsap268/1-1046 ----ETQFAPGQWAGVVLDDPVGKNDGAVGGVRYFECPALQG------------------
Loxafr272/1-1048 ----ETQFAPGQWAGVVLDDPVGKNDGSVGGVRYFECPALQG------------------
Loxafr306/1-1013 ----ETQFAPGQWAGVVLDDPVGKNDGSVGGVRYFECPALQG------------------
Promuc261/1-1083 ----ETQFAPGQWAGVVLDDPVGKNDGSVGGVRYFECQPLQG------------------
Singra648/1-1257 ------LFASGKWVGVILDEPKGKNDGTVQGKRYFTCQENHG------------------
Singra650/1-1253 ------LFASGKWVGVILDEPKGKNDGTVQGKRYFTCQENHG------------------
Mayzeb628/1-1224 ------LFASGKWVGVILDEPKGKNDGTVQGKRYFTCEENHG------------------
Neobri635/1-1220 ------LFASGKWVGVILDEPKGKNDGTVQGKRYFTCEENHG------------------
Mayzeb644/1-1247 ------LFASGKWVGVILDEPKGKNDGTVQGKRYFTCEENHG------------------
Hapbur656/1-1244 ------LFASGKWVGVILDEPKGKNDGTVQGKRYFTCEENHG------------------
Orylat614/1-1271 ------LFASGKWVGVILDEPKGKNDGTVQGKRYFTCEENHG------------------
Poelat626/1-1249 ------LFASGKWVGVILDEPKGKNDGTVQGKRYFTCQENYG------------------
Poefor639/1-1273 ------LFASGKWVGVILDEPKGKNDGTVQGKRYFTCQENYG------------------
Poemex642/1-1273 ------LFASGKWVGVILDEPKGKNDGTVQGKRYFTCQENYG------------------
Punnye624/1-1239 ------LFASGKWVGVILDEPKGKNDGTVQGKRYFTCEENHG------------------
Poelat634/1-1273 ------LFASGKWVGVILDEPKGKNDGTVQGKRYFTCQENYG------------------
Mayzeb622/1-1239 ------LFASGKWVGVILDEPKGKNDGTVQGKRYFTCEENHG------------------
Orylat611/1-1255 ------LFASGKWVGVILDEPKGKNDGTVQGKRYFTCEENHG------------------
Hapbur657/1-1252 ------LFASGKWVGVILDEPKGKNDGTVQGKRYFTCEENHG------------------
Orylat612/1-1263 ------LFASGKWVGVILDEPKGKNDGTVQGKRYFTCEENHG------------------
Hapbur647/1-1259 ------LFASGKWVGVILDEPKGKNDGTVQGKRYFTCEENHG------------------
Poemex630/1-1249 ------LFASGKWVGVILDEPKGKNDGTVQGKRYFTCQENYG------------------
Poefor641/1-1269 ------LFASGKWVGVILDEPKGKNDGTVQGKRYFTCQENYG------------------
Hapbur649/1-1267 ------LFASGKWVGVILDEPKGKNDGTVQGKRYFTCEENHG------------------
Poefor636/1-1249 ------LFASGKWVGVILDEPKGKNDGTVQGKRYFTCQENYG------------------
Poeret627/1-1249 ------LFASGKWVGVILDEPKGKNDGTVQGKRYFTCQENYG------------------
Hapbur652/1-1294 ------LFASGKWVGVILDEPKGKNDGTVQGKRYFTCEENHG------------------
Orylat615/1-1296 ------LFASGKWVGVILDEPKGKNDGTVQGKRYFTCEENHG------------------
Orenil623/1-1238 ------LFASGKWVGVILDEPKGKNDGTVQGKRYFTCEENHG------------------
Orylat613/1-1287 ------LFASGKWVGVILDEPKGKNDGTVQGKRYFTCEENHG------------------
Orenil631/1-1231 ------LFASGKWVGVILDEPKGKNDGTVQGKRYFTCEENHG------------------
Punnye632/1-1232 ------LFASGKWVGVILDEPKGKNDGTVQGKRYFTCEENHG------------------
Mayzeb629/1-1232 ------LFASGKWVGVILDEPKGKNDGTVQGKRYFTCEENHG------------------
Poemex640/1-1277 ------LFASGKWVGVILDEPKGKNDGTVQGKRYFTCQENYG------------------
Cypvar621/1-1239 ------LFASGKWVGIILDEPKGKNDGTVQGKRYFTCEENHG------------------
Orylat625/1-1276 ------LFASGKWVGVILDEPKGKNDGTVQGKRYFTCEENHG------------------
Neobri643/1-1228 ------LFASGKWVGVILDEPKGKNDGTVQGKRYFTCEENHG------------------
Poelat633/1-1277 ------LFASGKWVGVILDEPKGKNDGTVQGKRYFTCQENYG------------------
Poefor637/1-1277 ------LFASGKWVGVILDEPKGKNDGTVQGKRYFTCQENYG------------------
Orylat655/1-1228 ------LFASGKWVGIILDEPKGKNDGTVQGKRYFTCEENHG------------------
Poeret600/1-1246 ------LFASGKWVGIILDEPKGKNDGTVQGKRYFSCEENHG------------------
Poeret604/1-1239 ------LFASGKWVGIILDEPKGKNDGTVQGKRYFSCEENHG------------------
Poefor606/1-1230 ------LFASGKWVGIILDEPKGKNDGTVQGKRYFSCEENHG------------------
Ictpun653/1-1238 ------LFASGKWVGVILDEPKGKNDGTVQGKSYFNCKENHG------------------
Poefor605/1-1237 ------LFASGKWVGIILDEPKGKNDGTVQGKRYFSCEENHG------------------
Poeret602/1-1273 ------LFASGKWVGIILDEPKGKNDGTVQGKRYFSCEENHG------------------
Poeret603/1-1272 ------LFASGKWVGIILDEPKGKNDGTVQGKRYFSCEENHG------------------
Poeret608/1-1272 ------LFASGKWVGIILDEPKGKNDGTVQGKRYFSCEENHG------------------
Xipmac607/1-1293 ------LFASGKWVGIILDEPKGKNDGTVQGKRYFSCEENHG------------------
Ictpun654/1-1224 ------LFASGKWVGVILDEPKGKNDGTVQGKSYFNCKENHG------------------
Poeret609/1-1280 ------LFASGKWVGIILDEPKGKNDGTVQGKRYFSCEENHG------------------
Poeret610/1-1281 ------LFASGKWVGIILDEPKGKNDGTVQGKRYFSCEENHG------------------
Xenlae658/1-1265 ------LFATGKWVGVILDDSKGKNDGTVQGRRYFTCEENHG------------------
Poemex616/1-1264 ------LFASGKWVGIILDEPKGKNDGTVQGKRYFSCEENHG------------------
Poeret601/1-1266 ------LFASGKWVGIILDEPKGKNDGTVQGKRYFSCEENHG------------------
Anocar618/1-1263 ------LFATGKWVGVILDEPKGKNDGTVQGRRYFTCEENHG------------------
Takrub646/1-1237 ------LFASGKWVGVILNEPKGKNDGTVQGKRYFTCEENHG------------------
Xentro661/1-1276 ------LFATGKWVGVILDDSKGKNDGTVQGRRYFTCEENHG------------------
Anocar620/1-1279 ------LFATGKWVGVILDEPKGKNDGTVQGRRYFTCEENHG------------------
Xentro663/1-1290 ------LFATGKWVGVILDDSKGKNDGTVQGRRYFTCEENHG------------------
Xentro659/1-1268 ------LFATGKWVGVILDDSKGKNDGTVQGRRYFTCEENHG------------------
Xentro662/1-1283 ------LFATGKWVGVILDDSKGKNDGTVQGRRYFTCEENHG------------------
Anocar619/1-1284 ------LFATGKWVGVILDEPKGKNDGTVQGRRYFTCEENHG------------------
Takrub638/1-1272 ------LFASGKWVGVILNEPKGKNDGTVQGKRYFTCEENHG------------------
Pytbiv664/1-1244 ------LFATGKWVGVILDEAKGKNDGTVQGRRYFSCEENHG------------------
Xentro660/1-1271 ------LFATGKWVGVILDDSKGKNDGTVQGRRYFTCEENHG------------------
Anocar617/1-1271 ------LFATGKWVGVILDEPKGKNDGTVQGRRYFTCEENHG------------------
Takrub645/1-1264 ------LFASGKWVGVILNEPKGKNDGTVQGKRYFTCEENHG------------------
Takrub651/1-1264 ------LFASGKWVGVILNEPKGKNDGTVQGKRYFTCEENHG------------------
Xentro665/1-1243 ------LFATGKWVGVILDDSKGKNDGTVQGRRYFTCEENHG------------------
Galgal722/1-2012 ALENLDGQPVTNHDREEALKRFDLEEIEKLERELENAIKEMENL----------------
Notcor688/1-2124 SVSHKDIAARQAGSSIFPWQQ-DQAHSRQSQDAMETPLKRRG------------------
Galgal723/1-2336 ALENLDGQPVTNHDREEALKRFDLEEIEKLERELENAIKEMENL----------------
Galgal716/1-2333 ALENLDGQPVTNHDREEALKRFDLEEIEKLERELENAIKEMENL----------------
Galgal721/1-2334 ALENLDGQPVTNHDREEALKRFDLEEIEKLERELENAIKEMENL----------------
Orenil720/1-2837 SVSHKDIAARQAGSSIFPWQQQDSAHCRQSQDIMETPLKRRG------------------
Loxafr711/1-1709 EVENLKNELITVHSKHSEDK---ESLQKKLEEAMKKQLELSEQL----------------
Loxafr710/1-1684 EVENLKNELITVHSKHSEDK---ESLQKKLEEAMKKQLELSEQL----------------
Musmus718/1-2211 ILSQSQDKSLRRISELREELQMDQQAKKHLQDEFDACLEEKD------------------
Musmus726/1-2238 ILSQSQDKSLRRISELREELQMDQQAKKHLQDEFDACLEEKD------------------
Musmus719/1-2212 ILSQSQDKSLRRISELREELQMDQQAKKHLQDEFDACLEEKD------------------
Musmus707/1-2273 ILSQSQDKSLRRISELREELQMDQQAKKHLQDEFDACLEEKD------------------
Gekjap439/1-1101 -----EETLNAKNCSVTLQDIRTEEFVTFLKFVYTTEVEIEVD-----------------
Musmus702/1-2272 ILSQSQDKSLRRISELREELQMDQQAKKHLQDEFDACLEEKD------------------
Musmus708/1-2244 ILSQSQDKSLRRISELREELQMDQQAKKHLQDEFDACLEEKD------------------
Musmus709/1-2271 ILSQSQDKSLRRISELREELQMDQQAKKHLQDEFDACLEEKD------------------
Musmus704/1-2245 ILSQSQDKSLRRISELREELQMDQQAKKHLQDEFDACLEEKD------------------
Musmus724/1-2239 ILSQSQDKSLRRISELREELQMDQQAKKHLQDEFDACLEEKD------------------
Musmus725/1-2240 ILSQSQDKSLRRISELREELQMDQQAKKHLQDEFDACLEEKD------------------
Gekjap700/1-1408 -------ISPKRDDVTLLRQEVQDLQASLKEERWYSEELKKELEK---------------
Musmus683/1-1297 ---NGTVLKENTPEELQLPENPYLQTSPLRGQKQFSLHEGRNG-----------------
Cynsem684/1-2353 LRQLNDKLVEVSTSKMTLKMKLDELEVAEVNIKYRERRMEQEKELLNGQISWLNEELKAK

Homsap574/1-705  ------------------------------------------------------------
Thasir589/1-704  ------------------------------------------------------------
Singra571/1-715  ------------------------------------------------------------
Salsal523/1-707  ------------------------------------------------------------
Singra573/1-714  ------------------------------------------------------------
Susscr508/1-703  ------------------------------------------------------------
Gekjap558/1-702  ------------------------------------------------------------
Larcro513/1-704  ------------------------------------------------------------
Musmus529/1-704  ------------------------------------------------------------
Bostau562/1-704  ------------------------------------------------------------
Poefor532/1-725  ------------------------------------------------------------
Poeret542/1-725  ------------------------------------------------------------
Orenil521/1-727  ------------------------------------------------------------
Poelat538/1-725  ------------------------------------------------------------
Auslim598/1-727  ------------------------------------------------------------
Notfur520/1-721  ------------------------------------------------------------
Xenlae578/1-716  ------------------------------------------------------------
Ictpun577/1-718  ------------------------------------------------------------
Hapbur517/1-723  ------------------------------------------------------------
Punnye518/1-723  ------------------------------------------------------------
Mayzeb516/1-723  ------------------------------------------------------------
Auslim594/1-679  ------------------------------------------------------------
Gekjap560/1-673  ------------------------------------------------------------
Singra330/1-693  ---------------------IFTRPSKLSRTPVA----EREANGTQTPA----------
Orylat555/1-680  ------------------------------------------------------------
Takrub535/1-689  ------------------------------------------------------------
Cynsem556/1-671  ------------------------------------------------------------
Xenlae581/1-661  ------------------------------------------------------------
Krymar350/1-670  ---------------------IFTRPSKLSRTALP----EKEGNRGQTSPVQG-------
Mayzeb549/1-672  ------------------------------------------------------------
Cynsem507/1-672  ------------------------------------------------------------
Gekjap559/1-672  ------------------------------------------------------------
Galgal583/1-701  ------------------------------------------------------------
Gekjap557/1-701  ------------------------------------------------------------
Loxafr572/1-702  ------------------------------------------------------------
Cypvar533/1-702  ------------------------------------------------------------
Anocar580/1-702  ------------------------------------------------------------
Promuc584/1-699  ------------------------------------------------------------
Musmus526/1-694  ------------------------------------------------------------
Ictpun576/1-697  ------------------------------------------------------------
Thasir590/1-701  ------------------------------------------------------------
Galgal582/1-700  ------------------------------------------------------------
Notfur522/1-701  ------------------------------------------------------------
Krymar575/1-776  ------------------------------------------------------------
Esoluc505/1-772  ------------------------------------------------------------
Sinrhi327/1-850  ---------------------IFTRPSKLSRTPVA----EREANGTQTPA----------
Krymar566/1-778  ------------------------------------------------------------
Susscr422/1-804  ---------------------IFTRPSKLTRQP------AAEGSGSDAHSVES-------
Krymar564/1-758  ------------------------------------------------------------
Pygnat567/1-758  ------------------------------------------------------------
Auslim596/1-758  ------------------------------------------------------------
Cluhar597/1-764  ------------------------------------------------------------
Orenil537/1-759  ------------------------------------------------------------
Stepar593/1-760  ------------------------------------------------------------
Poefor587/1-1144 ------------------------------------------------------------
Musmus40/1-1140  ---------------------IFTRPSKLTRKV----QAEDEANGLQAAPG---------
Poefor142/1-1279 ---------------------IFTRPSKLSRT-------EGDANGTQTAPQS--------
Xentro120/1-1150 ---------------------IFTRPSKLSRKP----LEE-ESNGTQTAPVS--------
Punnye137/1-1219 ---------------------IFTRPSKLSRT-------EEEANGTQTAPTS--------
Mayzeb372/1-877  ---------------------IFTRPSKLTRQP------VGEGSDSHSTD----------
Musmus276/1-854  ---------------------IFTRPSKLTRQP------TAEGSGSDTHSVES-------
Thasir259/1-875  ------------------------------------------------------------
Musmus99/1-1099  ---------------------IFTRPSKLTRKV----QAEDEANGLQAAPG---------
Thasir438/1-1000 ------------------------------------------------------------
Poelat588/1-1051 ------------------------------------------------------------
Poeret554/1-737  ------------------------------------------------------------
Poelat551/1-736  ------------------------------------------------------------
Orenil546/1-739  ------------------------------------------------------------
Krymar563/1-738  ------------------------------------------------------------
Auslim595/1-738  ------------------------------------------------------------
Mayzeb543/1-735  ------------------------------------------------------------
Stepar525/1-728  ------------------------------------------------------------
Pygnat534/1-733  ------------------------------------------------------------
Poefor540/1-736  ------------------------------------------------------------
Punnye550/1-735  ------------------------------------------------------------
Hapbur548/1-735  ------------------------------------------------------------
Poelat552/1-756  ------------------------------------------------------------
Mayzeb541/1-755  ------------------------------------------------------------
Xipmac565/1-757  ------------------------------------------------------------
Poefor539/1-756  ------------------------------------------------------------
Poeret553/1-757  ------------------------------------------------------------
Krymar530/1-745  ------------------------------------------------------------
Pygnat568/1-740  ------------------------------------------------------------
Neobri569/1-741  ------------------------------------------------------------
Punnye545/1-755  ------------------------------------------------------------
Krymar527/1-747  ------------------------------------------------------------
Hapbur544/1-755  ------------------------------------------------------------
Promuc480/1-536  ------------------------------------------------------------
Xenlae495/1-534  ------------------------------------------------------------
Lepocu471/1-538  ------------------------------------------------------------
Pytbiv462/1-537  ------------------------------------------------------------
Singra491/1-538  ------------------------------------------------------------
Hapbur487/1-529  ------------------------------------------------------------
Orenil499/1-529  ------------------------------------------------------------
Stepar493/1-529  ------------------------------------------------------------
Xentro482/1-534  ------------------------------------------------------------
Thasir409/1-530  ---------------------IFTRPSKLTRQP------TTEGSGSDAHSVES-------
Xenlae500/1-534  ------------------------------------------------------------
Sinans484/1-539  ------------------------------------------------------------
Pygnat479/1-538  ------------------------------------------------------------
Astmex478/1-539  ------------------------------------------------------------
Ictpun453/1-539  ------------------------------------------------------------
Pygnat465/1-539  ------------------------------------------------------------
Astmex474/1-538  ------------------------------------------------------------
Sinrhi475/1-538  ------------------------------------------------------------
Ictpun454/1-538  ------------------------------------------------------------
Sinans489/1-538  ------------------------------------------------------------
Danrer486/1-538  ------------------------------------------------------------
Gekjap451/1-538  ------------------------------------------------------------
Singra586/1-444  ------------------------------------------------------------
Loxafr449/1-429  ------------------------------------------------------------
Poemex509/1-475  ------------------------------------------------------------
Takrub445/1-451  ------------------------------------------------------------
Singra450/1-452  ------------------------------------------------------------
Susscr427/1-233  ------------------------------------------------------------
Thasir492/1-91   ------------------------------------------------------------
Punnye452/1-150  ---------------------IFTRPSKLSRTALP----EKETNGGRASP----------
Funhet448/1-394  ------------------------------------------------------------
Notcor599/1-389  ------------------------------------------------------------
Funhet446/1-391  ------------------------------------------------------------
Larcro464/1-512  ------------------------------------------------------------
Stepar469/1-512  ------------------------------------------------------------
Mayzeb497/1-529  ------------------------------------------------------------
Sinrhi455/1-528  ------------------------------------------------------------
Punnye496/1-529  ------------------------------------------------------------
Poemex547/1-506  ------------------------------------------------------------
Promuc437/1-478  ------------------------------------------------------------
Sinans514/1-486  ------------------------------------------------------------
Cluhar511/1-510  ------------------------------------------------------------
Orylat472/1-509  ------------------------------------------------------------
Neobri468/1-509  ------------------------------------------------------------
Homsap570/1-598  ------------------------------------------------------------
Lepocu467/1-598  ------------------------------------------------------------
Poelat458/1-605  ------------------------------------------------------------
Orylat421/1-603  ---------------------IFTRPSKLSRTALP----EKEESRRQASPAQG-------
Xipmac477/1-604  ------------------------------------------------------------
Musmus592/1-595  ------------------------------------------------------------
Krymar481/1-588  ------------------------------------------------------------
Galgal579/1-593  ------------------------------------------------------------
Notcor515/1-598  ------------------------------------------------------------
Thasir591/1-597  ------------------------------------------------------------
Musmus524/1-598  ------------------------------------------------------------
Cynsem490/1-655  ------------------------------------------------------------
Orylat389/1-638  ---------------------IFTRPSKLSRTALP----EKEESRRQASPAQG-------
Xenlae519/1-659  ------------------------------------------------------------
Musmus536/1-657  ------------------------------------------------------------
Singra404/1-658  ---------------------IFTRPSKLSRTPVA----EREANGTQTPA----------
Cypvar470/1-612  ------------------------------------------------------------
Poemex461/1-610  ------------------------------------------------------------
Poefor460/1-610  ------------------------------------------------------------
Funhet585/1-634  ------------------------------------------------------------
Poeret459/1-613  ------------------------------------------------------------
Notfur463/1-616  ------------------------------------------------------------
Musmus498/1-547  ------------------------------------------------------------
Thasir403/1-544  ---------------------IFTRPSKLTRKA----VSEDEANGTQASHAS--------
Bostau488/1-547  ------------------------------------------------------------
Homsap456/1-547  ------------------------------------------------------------
Pytbiv561/1-547  ------------------------------------------------------------
Danrer476/1-539  ------------------------------------------------------------
Sinrhi457/1-539  ------------------------------------------------------------
Singra485/1-539  ------------------------------------------------------------
Salsal502/1-541  ------------------------------------------------------------
Salsal501/1-541  ------------------------------------------------------------
Esoluc483/1-541  ------------------------------------------------------------
Lepocu473/1-562  ------------------------------------------------------------
Esoluc506/1-562  ------------------------------------------------------------
Takrub531/1-578  ------------------------------------------------------------
Auslim494/1-571  ------------------------------------------------------------
Lepocu466/1-574  ------------------------------------------------------------
Singra339/1-560  ---------------------IFTRPSKLSRTPVA----EREANGTQTPA----------
Musmus528/1-551  ------------------------------------------------------------
Susscr504/1-554  ------------------------------------------------------------
Esoluc503/1-561  ------------------------------------------------------------
Salsal510/1-561  ------------------------------------------------------------
Salsal512/1-561  ------------------------------------------------------------
Poelat254/1-2059 ---------------------IFTRPSKLSRT-------EGDANGTQTAPQS--------
Poefor240/1-2066 ---------------------IFTRPSKLSRT-------EGDANGTQTAPQS--------
Poelat237/1-2066 ---------------------IFTRPSKLSRT-------EGDANGTQTAPQS--------
Punnye146/1-2034 ---------------------IFTRPSKLSRT-------EEEANGTQTAPTS--------
Poefor255/1-2059 ---------------------IFTRPSKLSRT-------EGDANGTQTAPQS--------
Galgal72/1-1994  ---------------------IFTRPSKLSRKV----LTEDEANGTQTAHAS--------
Salsal160/1-2151 ---------------------IFTRPSKLSYT-------EGEANGTQTAPPS--------
Poelat213/1-2094 ---------------------IFTRPSKLSRT-------EGDANGTQTAPQS--------
Salsal159/1-2144 ---------------------IFTRPSKLSYT-------EGEANGTQTAPPS--------
Poefor221/1-2087 ---------------------IFTRPSKLSRT-------EGDANGTQTAPQS--------
Poefor222/1-2094 ---------------------IFTRPSKLSRT-------EGDANGTQTAPQS--------
Poelat212/1-2087 ---------------------IFTRPSKLSRT-------EGDANGTQTAPQS--------
Musmus46/1-1981  ---------------------IFTRPSKLTRKV----QAEDEANGLQAAPG---------
Galgal71/1-1987  ---------------------IFTRPSKLSRKV----LTEDEANGTQTAHAS--------
Punnye199/1-1999 ---------------------IFTRPSKLSRT-------EEEANGTQTAPTS--------
Galgal73/1-2008  ---------------------IFTRPSKLSRKV----LTEDEANGTQTAHAS--------
Promuc56/1-1414  ---------------------IFTRPSKLARKA----MPEDEANGTQASRAT--------
Pytbiv51/1-1411  ---------------------IFTRPSKLTRKV----VSEDEANGTQASYAS--------
Pytbiv52/1-1397  ---------------------IFTRPSKLTRKV----VSEDEANGTQASYAS--------
Pytbiv84/1-2208  ---------------------IFTRPSKLTRKV----VSEDEANGTQASYAS--------
Poefor360/1-840  ---------------------IFTRSSKLSRTPLP----EKEANGGQASPVQA-------
Poelat365/1-840  ---------------------IFTRSSKLSRTPLP----EKEANGGQASPVQA-------
Galgal36/1-1422  ---------------------IFTRPSKLSRKV----LTEDEANGTQTAHAS--------
Galgal77/1-2211  ---------------------IFTRPSKLSRKV----LTEDEANGTQTAHAS--------
Gekjap44/1-1402  ---------------------IFTRPSKLTRKV----LAEDEANGTQASHAS--------
Galgal74/1-2210  ---------------------IFTRPSKLSRKV----LTEDEANGTQTAHAS--------
Galgal31/1-1433  ---------------------IFTRPSKLSRKV----LTEDEANGTQTAHAS--------
Gekjap43/1-1400  ---------------------IFTRPSKLTRKV----LAEDEANGTQASHAS--------
Galgal133/1-2074 ---------------------IFTRPSKLSRKV----LTEDEANGTQTAHAS--------
Anocar58/1-1400  ---------------------IFTRPSKLTRKV----VTEEEPNGTQAAAAS--------
Galgal80/1-2189  ---------------------IFTRPSKLSRKV----LTEDEANGTQTAHAS--------
Anocar93/1-2197  ---------------------IFTRPSKLTRKV----VTEEEPNGTQAAAAS--------
Gekjap45/1-1409  ---------------------IFTRPSKLTRKV----LAEDEANGTQASHAS--------
Anocar92/1-2195  ---------------------IFTRPSKLTRKV----VTEEEPNGTQAAAAS--------
Galgal78/1-2206  ---------------------IFTRPSKLSRKV----LTEDEANGTQTAHAS--------
Gekjap41/1-1420  ---------------------IFTRPSKLTRKV----LAEDEANGTQASHAS--------
Gekjap83/1-2199  ---------------------IFTRPSKLTRKV----LAEDEANGTQASHAS--------
Galgal39/1-1404  ---------------------IFTRPSKLSRKV----LTEDEANGTQTAHAS--------
Galgal81/1-2183  ---------------------IFTRPSKLSRKV----LTEDEANGTQTAHAS--------
Galgal87/1-2141  ---------------------IFTRPSKLSRKV----LTEDEANGTQTAHAS--------
Gekjap32/1-1446  ---------------------IFTRPSKLTRKV----LAEDEANGTQASHAS--------
Gekjap33/1-1448  ---------------------IFTRPSKLTRKV----LAEDEANGTQASHAS--------
Galgal132/1-2102 ---------------------IFTRPSKLSRKV----LTEDEANGTQTAHAS--------
Anocar42/1-1435  ---------------------IFTRPSKLTRKV----VTEEEPNGTQAAAAS--------
Gekjap38/1-1437  ---------------------IFTRPSKLTRKV----LAEDEANGTQASHAS--------
Anocar106/1-2162 ---------------------IFTRPSKLTRKV----VTEEEPNGTQAAAAS--------
Gekjap37/1-1435  ---------------------IFTRPSKLTRKV----LAEDEANGTQASHAS--------
Galgal29/1-1457  ---------------------IFTRPSKLSRKV----LTEDEANGTQTAHAS--------
Galgal75/1-2217  ---------------------IFTRPSKLSRKV----LTEDEANGTQTAHAS--------
Galgal82/1-2171  ---------------------IFTRPSKLSRKV----LTEDEANGTQTAHAS--------
Gekjap34/1-1453  ---------------------IFTRPSKLTRKV----LAEDEANGTQASHAS--------
Galgal28/1-1450  ---------------------IFTRPSKLSRKV----LTEDEANGTQTAHAS--------
Gekjap35/1-1455  ---------------------IFTRPSKLTRKV----LAEDEANGTQASHAS--------
Galgal30/1-1439  ---------------------IFTRPSKLSRKV----LTEDEANGTQTAHAS--------
Loxafr22/1-1392  ---------------------IFTRPSKLSRNI----QAGDEANGLQTTHAS--------
Loxafr53/1-2148  ---------------------IFTRPSKLSRNI----QAGDEANGLQTTHAS--------
Loxafr79/1-2072  ---------------------IFTRPSKLSRNI----QAGDEANGLQTTHAS--------
Homsap6/1-1394   ---------------------IFTRPSKLTRKV----QAEDEANGLQTTPAS--------
Musmus76/1-2126  ---------------------IFTRPSKLTRKV----QAEDEANGLQAAPG---------
Bostau21/1-1394  ---------------------IFTRPSKLTRKV----QAEDEADGPQTPHAS--------
Bostau20/1-1392  ---------------------IFTRPSKLTRKV----QAEDEADGPQTPHAS--------
Homsap5/1-1392   ---------------------IFTRPSKLTRKV----QAEDEANGLQTTPAS--------
Musmus68/1-2136  ---------------------IFTRPSKLTRKV----QAEDEANGLQAAPG---------
Musmus96/1-2087  ---------------------IFTRPSKLTRKV----QAEDEANGLQAAPG---------
Bostau90/1-1325  ---------------------IFTRPSKLTRKV----QAEDEADGPQTPHAS--------
Musmus27/1-1324  ---------------------IFTRPSKLTRKV----QAEDEANGLQAAPG---------
Homsap9/1-1355   ---------------------IFTRPSKLTRKV----QAEDEANGLQTTPAS--------
Musmus57/1-1331  ---------------------IFTRPSKLTRKV----QAEDEANGLQAAPG---------
Musmus26/1-1315  ---------------------IFTRPSKLTRKV----QAEDEANGLQAAPG---------
Musmus59/1-1313  ---------------------IFTRPSKLTRKV----QAEDEANGLQAAPG---------
Musmus55/1-1324  ---------------------IFTRPSKLTRKV----QAEDEANGLQAAPG---------
Musmus60/1-1320  ---------------------IFTRPSKLTRKV----QAEDEANGLQAAPG---------
Musmus25/1-1391  ---------------------IFTRPSKLTRKV----QAEDEANGLQAAPG---------
Homsap8/1-1390   ---------------------IFTRPSKLTRKV----QAEDEANGLQTTPAS--------
Musmus66/1-1285  ---------------------IFTRPSKLTRKV----QAEDEANGLQAAPG---------
Musmus63/1-2152  ---------------------IFTRPSKLTRKV----QAEDEANGLQAAPG---------
Musmus24/1-1389  ---------------------IFTRPSKLTRKV----QAEDEANGLQAAPG---------
Musmus62/1-2167  ---------------------IFTRPSKLTRKV----QAEDEANGLQAAPG---------
Musmus64/1-2156  ---------------------IFTRPSKLTRKV----QAEDEANGLQAAPG---------
Musmus61/1-2163  ---------------------IFTRPSKLTRKV----QAEDEANGLQAAPG---------
Homsap4/1-1429   ---------------------IFTRPSKLTRKV----QAEDEANGLQTTPAS--------
Musmus65/1-1278  ---------------------IFTRPSKLTRKV----QAEDEANGLQAAPG---------
Bostau13/1-1429  ---------------------IFTRPSKLTRKV----QAEDEADGPQTPHAS--------
Homsap3/1-1427   ---------------------IFTRPSKLTRKV----QAEDEANGLQTTPAS--------
Musmus19/1-1428  ---------------------IFTRPSKLTRKV----QAEDEANGLQAAPG---------
Bostau12/1-1427  ---------------------IFTRPSKLTRKV----QAEDEADGPQTPHAS--------
Homsap2/1-1440   ---------------------IFTRPSKLTRKV----QAEDEANGLQTTPAS--------
Musmus16/1-1446  ---------------------IFTRPSKLTRKV----QAEDEANGLQAAPG---------
Bostau11/1-1440  ---------------------IFTRPSKLTRKV----QAEDEADGPQTPHAS--------
Homsap1/1-1438   ---------------------IFTRPSKLTRKV----QAEDEANGLQTTPAS--------
Musmus14/1-1437  ---------------------IFTRPSKLTRKV----QAEDEANGLQAAPG---------
Musmus15/1-1439  ---------------------IFTRPSKLTRKV----QAEDEANGLQAAPG---------
Bostau10/1-1438  ---------------------IFTRPSKLTRKV----QAEDEADGPQTPHAS--------
Musmus49/1-2193  ---------------------IFTRPSKLTRKV----QAEDEANGLQAAPG---------
Musmus48/1-2200  ---------------------IFTRPSKLTRKV----QAEDEANGLQAAPG---------
Musmus50/1-2195  ---------------------IFTRPSKLTRKV----QAEDEANGLQAAPG---------
Homsap7/1-1401   ---------------------IFTRPSKLTRKV----QAEDEANGLQTTPAS--------
Musmus23/1-1400  ---------------------IFTRPSKLTRKV----QAEDEANGLQAAPG---------
Musmus54/1-2191  ---------------------IFTRPSKLTRKV----QAEDEANGLQAAPG---------
Bostau17/1-1405  ---------------------IFTRPSKLTRKV----QAEDEADGPQTPHAS--------
Musmus85/1-2080  ---------------------IFTRPSKLTRKV----QAEDEANGLQAAPG---------
Musmus18/1-1426  ---------------------IFTRPSKLTRKV----QAEDEANGLQAAPG---------
Musmus101/1-2076 ---------------------IFTRPSKLTRKV----QAEDEANGLQAAPG---------
Musmus47/1-2202  ---------------------IFTRPSKLTRKV----QAEDEANGLQAAPG---------
Susscr230/1-1684 ------------------------------------------------------------
Susscr285/1-1569 ------------------------------------------------------------
Susscr257/1-1645 ------------------------------------------------------------
Orylat676/1-1165 ----------------------RRTVKPGLGVEETYGETGEGGGQGGVLRRAQSHGSLLD
Lepocu116/1-2319 ---------------------IFTRPSKLSRSAGAGAEGEGEANGTQTAPPS--------
Orylat412/1-981  ---------------------IFTRPSKLTRQP------VGEGSDSHSTD----------
Cypvar362/1-969  ---------------------IFTRPSKLTRQP------VGEGSDGHSTD----------
Larcro139/1-2242 ---------------------IFTRPSKLSHT-------EGEANGTQTAPPS--------
Larcro140/1-2241 ---------------------IFTRPSKLSHT-------EGEANGTQTAPPS--------
Astmex313/1-955  ---------------------IFTRPSKLSRAPIP----ERETNGAQNSP----------
Pygnat398/1-920  ---------------------IFTRPSKLSRAPVR----ERETNGAQTLS----------
Pygnat318/1-948  ---------------------IFTRPSKLSRAPVR----ERETNGAQTLS----------
Astmex392/1-920  ---------------------IFTRPSKLSRAPIP----ERETNGAQNSP----------
Xenlae114/1-2354 ---------------------IFTRPSKLLRKP----LEE-ESNGTQTAPVS--------
Poeret291/1-1024 ---------------------IFTRPSKLTRQP------VGEGSDSHSTD----------
Poemex297/1-1024 ---------------------IFTRPSKLTRQP------VGEGSDSHSTD----------
Poelat300/1-1024 ---------------------IFTRPSKLTRQP------VGEGSDSHSTD----------
Xipmac302/1-1024 ---------------------IFTRPSKLTRQP------VGEGSDSHSTD----------
Poeret376/1-989  ---------------------IFTRPSKLTRQP------VGEGSDSHSTD----------
Poefor377/1-989  ---------------------IFTRPSKLTRQP------VGEGSDSHSTD----------
Xipmac364/1-989  ---------------------IFTRPSKLTRQP------VGEGSDSHSTD----------
Poemex378/1-989  ---------------------IFTRPSKLTRQP------VGEGSDSHSTD----------
Poelat379/1-989  ---------------------IFTRPSKLTRQP------VGEGSDSHSTD----------
Poemex352/1-1006 ---------------------IFTRPSKLTRQP------VGEGSDSHSTD----------
Poelat354/1-1006 ---------------------IFTRPSKLTRQP------VGEGSDSHSTD----------
Esoluc248/1-2180 ---------------------IFTRPSKLSYT-------EGEAXGTQTAPQS--------
Poeret348/1-1006 ---------------------IFTRPSKLTRQP------VGEGSDSHSTD----------
Poefor351/1-1006 ---------------------IFTRPSKLTRQP------VGEGSDSHSTD----------
Esoluc193/1-2213 ---------------------IFTRPSKLSYT-------EGEAXGTQTAPQS--------
Poefor293/1-1024 ---------------------IFTRPSKLTRQP------VGEGSDSHSTD----------
Esoluc192/1-2215 ---------------------IFTRPSKLSYT-------EGEAXGTQTAPQS--------
Pygnat320/1-955  ---------------------IFTRPSKLSRAPVR----ERETNGAQTLS----------
Krymar416/1-958  ---------------------IFTRPSKLTRQP------VGEGSDSHSTD----------
Hapbur386/1-998  ---------------------IFTRPSKLTRQP------VGEGSDSHSTD----------
Orenil380/1-998  ---------------------IFTRPSKLTRQP------VGEGSDSHSTD----------
Hapbur307/1-1033 ---------------------IFTRPSKLTRQP------VGEGSDSHSTD----------
Stepar310/1-1032 ---------------------IFTRPSKLTRQP------VGEGSDSHSTD----------
Orenil303/1-1033 ---------------------IFTRPSKLTRQP------VGEGSDSHSTD----------
Mayzeb301/1-1034 ---------------------IFTRPSKLTRQP------VGEGSDSHSTD----------
Hapbur370/1-1015 ---------------------IFTRPSKLTRQP------VGEGSDSHSTD----------
Notfur367/1-1008 ---------------------IFTRPSKLTRQP------MGEGSDSLSTD----------
Stepar383/1-1014 ---------------------IFTRPSKLTRQP------VGEGSDSHSTD----------
Cynsem312/1-1030 ---------------------IFTRPSKLTRQP------VGEGSDSHSTD----------
Orenil356/1-1015 ---------------------IFTRPSKLTRQP------VGEGSDSHSTD----------
Notfur287/1-1026 ---------------------IFTRPSKLTRQP------MGEGSDSLSTD----------
Xentro125/1-2335 ---------------------IFTRPSKLSRKP----LEE-ESNGTQTAPVS--------
Takrub201/1-2251 ---------------------IFTRPSKLSLT-------EGEANGNQTAPPS--------
Takrub200/1-2251 ---------------------IFTRPSKLSLT-------EGEANGNQTAPPS--------
Stepar154/1-2237 ---------------------IFTRPSKLSRT-------EGEANGTQTAPPS--------
Takrub195/1-2245 ---------------------IFTRPSKLSLT-------EGEANGNQTAPPS--------
Stepar155/1-2239 ---------------------IFTRPSKLSRT-------EGEANGTQTAPPS--------
Xentro134/1-2287 ---------------------IFTRPSKLSRKP----LEE-ESNGTQTAPVS--------
Xentro126/1-2326 ---------------------IFTRPSKLSRKP----LEE-ESNGTQTAPVS--------
Xentro115/1-2322 ---------------------IFTRPSKLSRKP----LEE-ESNGTQTAPVS--------
Ictpun225/1-2257 ---------------------IFTRPSKLSRT-------EGEANGTTTAPASPTP-----
Takrub202/1-2253 ---------------------IFTRPSKLSLT-------EGEANGNQTAPPS--------
Xentro136/1-2285 ---------------------IFTRPSKLSRKP----LEE-ESNGTQTAPVS--------
Cluhar252/1-2279 ---------------------IFTRPSKLSST-------EGEANGTQTAPPS--------
Esoluc247/1-2181 ---------------------IFTRPSKLSYT-------EGEAXGTQTAPQS--------
Takrub242/1-2195 ---------------------IFTRPSKLSLT-------EGEANGNQTAPPS--------
Esoluc229/1-2188 ---------------------IFTRPSKLSYT-------EGEAXGTQTAPQS--------
Notfur361/1-991  ---------------------IFTRPSKLTRQP------MGEGSDSLSTD----------
Stepar387/1-997  ---------------------IFTRPSKLTRQP------VGEGSDSHSTD----------
Neobri341/1-983  ---------------------IFTRPSKLTRQP------VGEGSDSHSTD----------
Esoluc194/1-2216 ---------------------IFTRPSKLSYT-------EGEAXGTQTAPQS--------
Takrub197/1-2230 ---------------------IFTRPSKLSLT-------EGEANGNQTAPPS--------
Ictpun250/1-2222 ---------------------IFTRPSKLSRT-------EGEANGTTTAPASPTP-----
Esoluc190/1-2209 ---------------------IFTRPSKLSYT-------EGEAXGTQTAPQS--------
Stepar206/1-2204 ---------------------IFTRPSKLSRT-------EGEANGTQTAPPS--------
Esoluc191/1-2214 ---------------------IFTRPSKLSYT-------EGEAXGTQTAPQS--------
Xentro110/1-2361 ---------------------IFTRPSKLSRKP----LEE-ESNGTQTAPVS--------
Ictpun108/1-1410 ---------------------IFTRPSKLSRT-------EGEANGTTTAPASPTP-----
Xentro69/1-1406  ---------------------IFTRPSKLSRKP----LEE-ESNGTQTAPVS--------
Stepar94/1-1421  ---------------------IFTRPSKLSRT-------EGEANGTQTAPPS--------
Esoluc100/1-1405 ---------------------IFTRPSKLSYT-------EGEAXGTQTAPQS--------
Xentro67/1-1441  ---------------------IFTRPSKLSRKP----LEE-ESNGTQTAPVS--------
Mayzeb91/1-1412  ---------------------IFTRPSKLSRT-------EEEANGTQTAPTS--------
Krymar103/1-1417 ---------------------IFTRPSKLSRT-------EGEANGTQTAPQS--------
Orenil211/1-2204 ---------------------IFTRPSKLSRT-------EGEANGTQTAPTS--------
Hapbur147/1-2220 ---------------------IFTRPSKLSCT-------EGEANGTQTAPTS--------
Cynsem185/1-2223 ---------------------IFTRPSKLSRT-------ETEANGTQTAPTF--------
Mayzeb151/1-2220 ---------------------IFTRPSKLSRT-------EEEANGTQTAPTS--------
Orenil95/1-1421  ---------------------IFTRPSKLSRT-------EGEANGTQTAPTS--------
Neobri143/1-2220 ---------------------IFTRPSKLSRT-------EGEANGTQTAPTS--------
Pygnat107/1-1425 ---------------------IFTRPSKLSRT-------EGEANGTMTAPTSPTP-----
Mayzeb204/1-2192 ---------------------IFTRPSKLSRT-------EEEANGTQTAPTS--------
Neobri198/1-2192 ---------------------IFTRPSKLSRT-------EGEANGTQTAPTS--------
Takrub393/1-983  ---------------------IFTRPSKLTRQP------IGEGSDSQSTESL--------
Xenlae70/1-1405  ---------------------IFTRPSKLSRTP----LEE-ESNGTQTAPVS--------
Xenlae113/1-2362 ---------------------IFTRPSKLSRTP----LEE-ESNGTQTAPVS--------
Neobri88/1-1412  ---------------------IFTRPSKLSRT-------EGEANGTQTAPTS--------
Krymar241/1-2199 ---------------------IFTRPSKLSRT-------EGEANGTQTAPQS--------
Hapbur203/1-2192 ---------------------IFTRPSKLSCT-------EGEANGTQTAPTS--------
Hapbur89/1-1412  ---------------------IFTRPSKLSCT-------EGEANGTQTAPTS--------
Xenlae129/1-2327 ---------------------IFTRPSKLSRTP----LEE-ESNGTQTAPVS--------
Xenlae135/1-2279 ---------------------IFTRPSKLSRTP----LEE-ESNGTQTAPVS--------
Xenlae111/1-2353 ---------------------IFTRPSKLSRTP----LEE-ESNGTQTAPVS--------
Pygnat216/1-2269 ---------------------IFTRPSKLSRT-------EGEANGTMTAPTSPTP-----
Pygnat251/1-2251 ---------------------IFTRPSKLSRT-------EGEANGTMTAPTSPTP-----
Pygnat215/1-2286 ---------------------IFTRPSKLSRT-------EGEANGTMTAPTSPTP-----
Xenlae118/1-2323 ---------------------IFTRPSKLSRTP----LEE-ESNGTQTAPVS--------
Xenlae130/1-2318 ---------------------IFTRPSKLSRTP----LEE-ESNGTQTAPVS--------
Pygnat217/1-2283 ---------------------IFTRPSKLSRT-------EGEANGTMTAPTSPTP-----
Pygnat219/1-2285 ---------------------IFTRPSKLSRT-------EGEANGTMTAPTSPTP-----
Pygnat218/1-2284 ---------------------IFTRPSKLSRT-------EGEANGTMTAPTSPTP-----
Krymar186/1-2227 ---------------------IFTRPSKLSRT-------EGEANGTQTAPQS--------
Mayzeb150/1-2227 ---------------------IFTRPSKLSRT-------EEEANGTQTAPTS--------
Neobri144/1-2227 ---------------------IFTRPSKLSRT-------EGEANGTQTAPTS--------
Hapbur148/1-2225 ---------------------IFTRPSKLSCT-------EGEANGTQTAPTS--------
Mayzeb152/1-2225 ---------------------IFTRPSKLSRT-------EEEANGTQTAPTS--------
Neobri145/1-2225 ---------------------IFTRPSKLSRT-------EGEANGTQTAPTS--------
Krymar188/1-2234 ---------------------IFTRPSKLSRT-------EGEANGTQTAPQS--------
Orenil158/1-2239 ---------------------IFTRPSKLSRT-------EGEANGTQTAPTS--------
Orenil157/1-2237 ---------------------IFTRPSKLSRT-------EGEANGTQTAPTS--------
Hapbur149/1-2227 ---------------------IFTRPSKLSCT-------EGEANGTQTAPTS--------
Orenil156/1-2232 ---------------------IFTRPSKLSRT-------EGEANGTQTAPTS--------
Krymar187/1-2232 ---------------------IFTRPSKLSRT-------EGEANGTQTAPQS--------
Sinrhi328/1-1021 ---------------------IFTRPSKLMRQP------IGDGSDEQQQNAQ--------
Danrer314/1-1023 ---------------------IFTRPSKLTRQP------IGDGSDEQQ-NAQ--------
Singra296/1-1023 ---------------------IFTRPSKLTRQP------IGDGSDEQQQNAQ--------
Salsal346/1-1013 ---------------------IFTRPSKLTRQP------VGEGSDGHSADSL--------
Salsal162/1-2312 ---------------------IFTRPSKLSYT-------EGEANGTQTAPPS--------
Cluhar385/1-1013 ---------------------IFTRPSKLNRQP------VGDGGDGHTGDAL--------
Salsal315/1-1030 ---------------------IFTRPSKLTRQP------VGEGSDGHSADSL--------
Salsal165/1-2321 ---------------------IFTRPSKLSYT-------EGEANGTQTAPPS--------
Salsal161/1-2319 ---------------------IFTRPSKLSYT-------EGEANGTQTAPPS--------
Sinrhi325/1-1024 ---------------------IFTRPSKLTRQP------IGDGSDEQQQNAQ--------
Sinans426/1-1092 ---------------------IFTRPSKLMRQP------IGDGSDEQQQNAQ--------
Salsal163/1-2314 ---------------------IFTRPSKLSYT-------EGEANGTQTAPPS--------
Salsal280/1-1062 ---------------------IFTRPSKLTRQP------VGEGSDGHSADSL--------
Salsal232/1-2279 ---------------------IFTRPSKLSYT-------EGEANGTQTAPPS--------
Ictpun338/1-951  ---------------------IFTRPSKLSRTPLP----ECEANGAPPST----------
Ictpun406/1-916  ---------------------IFTRPSKLSRTPLP----ECEANGAPPST----------
Ictpun343/1-942  ---------------------IFTRPSKLSRTPLP----ECEANGAPPST----------
Salsal231/1-2286 ---------------------IFTRPSKLSYT-------EGEANGTQTAPPS--------
Salsal153/1-2299 ---------------------IFTRPSKLSYT-------EGEANGTQTAPPS--------
Sinrhi355/1-1007 ---------------------IFTRPSKLTRQP------IGDGSDEQQQNAQ--------
Sinrhi359/1-1004 ---------------------IFTRPSKLMRQP------IGDGSDEQQQNAQ--------
Danrer340/1-1006 ---------------------IFTRPSKLTRQP------IGDGSDEQQ-NAQ--------
Auslim182/1-2112 ---------------------IFTRPSKLSRT-------EDEANGTQTAPQS--------
Salsal86/1-1426  ---------------------IFTRPSKLSYT-------EGEANGTQTAPPS--------
Salsal278/1-1045 ---------------------IFTRPSKLTRQP------VGEGSDGHSADSL--------
Sinrhi279/1-1042 ---------------------IFTRPSKLTRQP------IGDGSDEQQQNAQ--------
Danrer277/1-1041 ---------------------IFTRPSKLTRQP------IGDGSDEQQ-NAQ--------
Sinans282/1-1042 ---------------------IFTRPSKLTRQP------IGDGSDEQQQNAQ--------
Sinrhi281/1-1039 ---------------------IFTRPSKLMRQP------IGDGSDEQQQNAQ--------
Salsal245/1-2219 ---------------------IFTRPSKLSYT-------EGEANGTQTAPPS--------
Salsal305/1-1073 ---------------------IFTRPSKLTRQP------VGDGSEVHSTDSL--------
Lepocu263/1-1042 ---------------------IFTRPSKLTRQL------AGEGGEGLSADAV--------
Salsal207/1-2312 ---------------------IFTRPSKLSYT-------EGEANGTQTAPPS--------
Salsal253/1-2282 ---------------------IFTRPSKLSYT-------EGEANGTQTAPPS--------
Esoluc283/1-1053 ---------------------IFTRPSKLTRQP------VGDGSDGHANDSL--------
Notcor205/1-2065 ---------------------IFTRPSKLSRT-------EGEANGTLTAPPS--------
Salsal249/1-2215 ---------------------IFTRPSKLSYT-------EGEANGTQTAPPS--------
Sinans405/1-909  ---------------------IFTRPSKLSRTPVA----EREANGTQTPA----------
Pygnat317/1-1006 ---------------------IFTRPSKLNRQP------VGDGTDGQSGDSA--------
Sinans394/1-910  ---------------------IFTRPSKLSHTPVP----EREANGTQTPT----------
Sinrhi390/1-910  ---------------------IFTRPSKLSRTPVP----EREANGTQTPT----------
Salsal98/1-1425  ---------------------IFTRPSKLSYT-------EGEANGTQTAPPS--------
Salsal299/1-1070 ---------------------IFTRPSKLTRQP------VGDGSEVHSTDSL--------
Salsal292/1-1053 ---------------------IFTRPSKLTRQP------VGDGSEVHSTDSL--------
Sinans316/1-945  ---------------------IFTRPSKLSHTPVP----EREANGTQTPT----------
Salsal210/1-2317 ---------------------IFTRPSKLSYT-------EGEANGTQTAPPS--------
Sinans334/1-944  ---------------------IFTRPSKLSRTPVA----EREANGTQTPA----------
Salsal342/1-1038 ---------------------IFTRPSKLTRQP------VGDGSEVHSTDSL--------
Sinrhi309/1-945  ---------------------IFTRPSKLSRTPVP----EREANGTQTPT----------
Salsal189/1-2276 ---------------------IFTRPSKLSYT-------EGEANGTQTAPPS--------
Auslim420/1-967  ---------------------IFTRPSKLTRQP------VGEGSDSHSTD----------
Pygnat308/1-1023 ---------------------IFTRPSKLNRQP------VGDGTDGQSGDSA--------
Pygnat274/1-1041 ---------------------IFTRPSKLNRQP------VGDGTDGQSGDSA--------
Salsal97/1-1422  ---------------------IFTRPSKLSYT-------EGEANGTQTAPPS--------
Salsal357/1-1021 ---------------------IFTRPSKLTRQP------VGDGSEVHSTDSL--------
Salsal209/1-2315 ---------------------IFTRPSKLSYT-------EGEANGTQTAPPS--------
Salsal286/1-1056 ---------------------IFTRPSKLTRQP------VGDGSEVHSTDSL--------
Salsal208/1-2314 ---------------------IFTRPSKLSYT-------EGEANGTQTAPPS--------
Sinrhi226/1-1525 ---------------------IFTRPSKLSRT-------EGEEDGTTTAPPS--------
Sinans227/1-1525 ---------------------IFTRPSKLSRT-------EGEEDGTTTAPPS--------
Singra319/1-945  ---------------------IFTRPSKLSRTPVP----EREANGTQTPT----------
Orylat177/1-2223 ---------------------IFTRPSKLSRT-------EGEANGTQTAPPS--------
Orylat178/1-2225 ---------------------IFTRPSKLSRT-------EGEANGTQTAPPS--------
Singra395/1-910  ---------------------IFTRPSKLSRTPVP----EREANGTQTPT----------
Singra183/1-1528 ---------------------IFTRPSKLSRT-------EGEEDSTTTAPPS--------
Singra141/1-1525 ---------------------IFTRPSKLSRT-------EGEEDSTTTAPPS--------
Cluhar415/1-892  ---------------------IFTRPSKLSRTPVA----EPDANGAPSKP----------
Sinrhi176/1-1528 ---------------------IFTRPSKLSRT-------EGEEDGTTTAPPS--------
Poemex220/1-2210 ---------------------IFTRPSKLSRT-------EGDANGTQTAPQS--------
Notfur109/1-1422 ---------------------IFTRPSKLSRT-------EGEANGTQTATAS--------
Poemex239/1-2182 ---------------------IFTRPSKLSRT-------EGDANGTQTAPQS--------
Orylat238/1-2190 ---------------------IFTRPSKLSRT-------EGEANGTQTAPPS--------
Poemex112/1-1392 ---------------------IFTRPSKLSRT-------EGDANGTQTAPQS--------
Sinrhi128/1-1414 ---------------------IFTRPSKLSRT-------EGEEDGTTTAPPS--------
Notfur243/1-2205 ---------------------IFTRPSKLSRT-------EGEANGTQTATAS--------
Poemex223/1-2203 ---------------------IFTRPSKLSRT-------EGDANGTQTAPQS--------
Poemex224/1-2208 ---------------------IFTRPSKLSRT-------EGDANGTQTAPQS--------
Orylat102/1-1411 ---------------------IFTRPSKLSRT-------EGEANGTQTAPPS--------
Sinans123/1-1434 ---------------------IFTRPSKLSRT-------EGEEDGTTTAPPS--------
Sinrhi117/1-1434 ---------------------IFTRPSKLSRT-------EGEEDGTTTAPPS--------
Notfur180/1-2238 ---------------------IFTRPSKLSRT-------EGEANGTQTATAS--------
Sinans171/1-1503 ---------------------IFTRPSKLSRT-------EGEEDGTTTAPPS--------
Notfur181/1-2240 ---------------------IFTRPSKLSRT-------EGEANGTQTATAS--------
Singra121/1-1434 ---------------------IFTRPSKLSRT-------EGEEDSTTTAPPS--------
Sinrhi124/1-1434 ---------------------IFTRPSKLSRT-------EGEEDGTTTAPPS--------
Poemex256/1-2175 ---------------------IFTRPSKLSRT-------EGDANGTQTAPQS--------
Notfur179/1-2233 ---------------------IFTRPSKLSRT-------EGEANGTQTATAS--------
Singra122/1-1434 ---------------------IFTRPSKLSRT-------EGEEDSTTTAPPS--------
Singra127/1-1434 ---------------------IFTRPSKLSRT-------EGEEDSTTTAPPS--------
Takrub391/1-986  ---------------------IFTRPSKLTRQP------IGEGSDSQSTESL--------
Ictpun369/1-977  ---------------------IFTRPSKLTRQP------ASESSDAHPADPH--------
Ictpun347/1-994  ---------------------IFTRPSKLTRQP------ASESSDAHPADPH--------
Singra175/1-1560 ---------------------IFTRPSKLSRT-------EGEEDSTTTAPPS--------
Sinans169/1-1560 ---------------------IFTRPSKLSRT-------EGEEDGTTTAPPS--------
Sinrhi166/1-1560 ---------------------IFTRPSKLSRT-------EGEEDGTTTAPPS--------
Ictpun295/1-1012 ---------------------IFTRPSKLTRQP------ASESSDAHPADPH--------
Takrub396/1-969  ---------------------IFTRPSKLTRQP------IGEGSDSQSTESL--------
Poeret258/1-2175 ---------------------IFTRPSKLSRT-------EGDANGTQTAPQS--------
Larcro374/1-992  ---------------------IFTRPSKLTRQP------VGEGSDSHSTDSL--------
Danrer184/1-1537 ---------------------IFTRPSKLSST-------EGEADGTTTAPPS--------
Poeret244/1-2182 ---------------------IFTRPSKLSRT-------EGDANGTQTAPQS--------
Poeret119/1-1392 ---------------------IFTRPSKLSRT-------EGDANGTQTAPQS--------
Auslim418/1-970  ---------------------IFTRPSKLTRQP------VGEGSDSHSTD----------
Danrer131/1-1443 ---------------------IFTRPSKLSST-------EGEADGTTTAPPS--------
Poeret235/1-2208 ---------------------IFTRPSKLSRT-------EGDANGTQTAPQS--------
Danrer246/1-1534 ---------------------IFTRPSKLSST-------EGEADGTTTAPPS--------
Poeret236/1-2210 ---------------------IFTRPSKLSRT-------EGDANGTQTAPQS--------
Xipmac214/1-2210 ---------------------IFTRPSKLSRT-------EGDANGTQTAPQS--------
Poeret234/1-2203 ---------------------IFTRPSKLSRT-------EGDANGTQTAPQS--------
Danrer196/1-1569 ---------------------IFTRPSKLSST-------EGEADGTTTAPPS--------
Sinans138/1-1362 ---------------------IFTRPSKLSRT-------EGEADDTTTSPPS--------
Cypvar173/1-2225 ---------------------IFTRPSKLSRT-------EGEANGTQTAPPS--------
Danrer326/1-862  ---------------------IFTRPSKLTRSPVQ----EREPNGTQTPA----------
Sinans164/1-1330 ---------------------IFTRPSKLSRT-------EGEADDTTTSPPS--------
Cypvar174/1-2232 ---------------------IFTRPSKLSRT-------EGEANGTQTAPPS--------
Danrer402/1-827  ---------------------IFTRPSKLTRSPVQ----EREPNGTQTPA----------
Cypvar172/1-2230 ---------------------IFTRPSKLSRT-------EGEANGTQTAPPS--------
Cypvar233/1-2197 ---------------------IFTRPSKLSRT-------EGEANGTQTAPPS--------
Cypvar105/1-1414 ---------------------IFTRPSKLSRT-------EGEANGTQTAPPS--------
Poelat368/1-917  ---------------------IFTRSSKLSRTPLP----EKEANGGQASPVQA-------
Notfur414/1-859  ---------------------IFTRPSKLSRTALP----EKETNGGQPSPPQG-------
Poemex363/1-917  ---------------------IFTRSSKLSRTPLP----EKEANGGQASPVQA-------
Funhet167/1-2232 ---------------------IFTRPSKLSRT-------EGEANGTQTAPPS--------
Funhet344/1-923  ---------------------IFTRPSKLCRTALP----EKEANGGQASPAQT-------
Notfur373/1-894  ---------------------IFTRPSKLSRTALP----EKETNGGQPSPPQG-------
Poefor366/1-917  ---------------------IFTRSSKLSRTPLP----EKEANGGQASPVQA-------
Funhet168/1-2234 ---------------------IFTRPSKLSRT-------EGEANGTQTAPPS--------
Funhet408/1-888  ---------------------IFTRPSKLCRTALP----EKEANGGQASPAQT-------
Funhet104/1-1423 ---------------------IFTRPSKLSRT-------EGEANGTQTAPPS--------
Funhet228/1-2199 ---------------------IFTRPSKLSRT-------EGEANGTQTAPPS--------
Funhet170/1-2227 ---------------------IFTRPSKLSRT-------EGEANGTQTAPPS--------
Poeret371/1-917  ---------------------IFTRSSKLSRTPLP----TKEANGGQASLVQA-------
Poefor411/1-882  ---------------------IFTRSSKLSRTPLP----EKEANGGQASPVQA-------
Cynsem337/1-978  ---------------------IFTRPSKLCRAAQP----EKETNGGQASPAQAEPTTTTT
Auslim375/1-840  ---------------------IFTRPSKLSHTTLQ----EKEGNEGRASSVQE-------
Stepar345/1-931  ---------------------IFTRPSKLSKTALP----DKEANGGQASPAPAP------
Larcro321/1-895  ---------------------IFTRPSKLSKTALP----EKEENGRQASPAPG-------
Esoluc284/1-1060 ---------------------IFTRPSKLTRQP------VGDGSDGHANDSL--------
Esoluc336/1-1042 ---------------------IFTRPSKLTRQP------VGDGSDGHANDSL--------
Esoluc358/1-1025 ---------------------IFTRPSKLTRQP------VGDGSDGHANDSL--------
Mayzeb335/1-895  ---------------------IFTRPSKLSRTALP----EKETNGGRASPTQG-------
Hapbur331/1-895  ---------------------IFTRPSKLSRTALP----EKETNGGRASPAQG-------
Neobri323/1-895  ---------------------IFTRPSKLSRTALP----EKETNGGRASPAQG-------
Cypvar353/1-933  ---------------------IFTRPSKLSKTEIP----EKEANGGQASPAQA-------
Mayzeb333/1-925  ---------------------IFTRPSKLSRTALP----EKETNGGRASPTQG-------
Neobri397/1-890  ---------------------IFTRPSKLSRTALP----EKETNGGRASPAQG-------
Orenil401/1-884  ---------------------IFTRPSKLSRTALP----EKETNGGRASPAQG-------
Takrub413/1-875  ---------------------IFTRPSKLSKTAMP----EKDMNGTQASPKPA-------
Hapbur399/1-890  ---------------------IFTRPSKLSRTALP----EKETNGGRASPAQG-------
Mayzeb400/1-890  ---------------------IFTRPSKLSRTALP----EKETNGGRASPTQG-------
Hapbur332/1-925  ---------------------IFTRPSKLSRTALP----EKETNGGRASPAQG-------
Cypvar407/1-920  ---------------------IFTRPSKLSKTEIP----EKEANGGQASPAQA-------
Orenil329/1-919  ---------------------IFTRPSKLSRTALP----EKETNGGRASPAQG-------
Neobri324/1-925  ---------------------IFTRPSKLSRTALP----EKETNGGRASPAQG-------
Cypvar410/1-898  ---------------------IFTRPSKLSKTEIP----EKEANGGQASPAQA-------
Xipmac349/1-920  ---------------------IFTRSSKLSRTPLP----EKEANGGQASPVQA-------
Esoluc381/1-891  ---------------------IFTRPSKLYKTAVP----EREANGGQANSAEAG------
Notcor388/1-889  ---------------------IFTRPSKLSKTALP----VKESNGGQQSPAPG-------
Salsal382/1-849  ---------------------IFTRPSKLTKTAMP----EMEANCGQPNPGETG------
Funhet294/1-1034 ---------------------IFTRPSKLTRQP------VGEGSDSHSAD----------
Galgal260/1-1040 ---------------------IFTRPSKLTRQP------VAEGSGSDVPSVDS-------
Galgal275/1-1005 ---------------------IFTRPSKLTRQP------VAEGSGSDVPSVDS-------
Salsal417/1-846  ---------------------IFTRPSKLTKTAMP----EREANGGQPNPGETG------
Salsal384/1-881  ---------------------IFTRPSKLTKTAMP----EREANGGQPNPGETG------
Xentro290/1-1001 ---------------------IFTRPSKLTRQP------VADGTGSDSHSVES-------
Loxafr271/1-1046 ---------------------IFTRPSKLTRQP------TAEGSGSDAHSVES-------
Xentro266/1-1036 ---------------------IFTRPSKLTRQP------VADGTGSDSHSVES-------
Xenlae267/1-1039 ---------------------IFTRPSKLTRQP------VADGAGSDSHSVES-------
Bostau311/1-1012 ---------------------IFTRPSKLTRQP------AAEGSGSDAHSVES-------
Pytbiv262/1-1044 ---------------------IFTRPSKLTRQP------TTEGSGSDAHSVES-------
Gekjap264/1-1044 ---------------------IFTRPSKLTRQP------TTEGSGSDAHSVES-------
Anocar265/1-1044 ---------------------IFTRPSKLTRQP------TTEGSGSDAHSVES-------
Xenlae288/1-1004 ---------------------IFTRPSKLTRQP------VADGAGSDSHSVES-------
Bostau273/1-1047 ---------------------IFTRPSKLTRQP------AAEGSGSDAHSVES-------
Xenlae322/1-976  ---------------------IFTRPSKLTRQQ------VADGTGSDSHSVES-------
Xenlae269/1-1039 ---------------------IFTRPSKLTRQQ------VADGTGSDSHSVES-------
Musmus270/1-1047 ---------------------IFTRPSKLTRQP------TAEGSGSDTHSVES-------
Xenlae304/1-1004 ---------------------IFTRPSKLTRQQ------VADGTGSDSHSVES-------
Homsap289/1-1011 ---------------------IFTRPSKLTRQP------TAEGSGSDAHSVES-------
Musmus298/1-1012 ---------------------IFTRPSKLTRQP------TAEGSGSDTHSVES-------
Homsap268/1-1046 ---------------------IFTRPSKLTRQP------TAEGSGSDAHSVES-------
Loxafr272/1-1048 ---------------------IFTRPSKLTRQP------TAEGSGSDAHSVES-------
Loxafr306/1-1013 ---------------------IFTRPSKLTRQP------TAEGSGSDAHSVES-------
Promuc261/1-1083 ---------------------IFTRPSKLTRQP------TTEGSGSDAHSVES-------
Singra648/1-1257 ---------------------IFVRQSQIQLVEDG-ADTTSPDTPEAATSKMLKR-EIIE
Singra650/1-1253 ---------------------IFVRQSQIQLVEDG-ADTTSPDTPEAATSKMLKR-EIIE
Mayzeb628/1-1224 ---------------------IFVRQSQIQVVEDG-SSATSPDTPESGTAKTLKQKDIPE
Neobri635/1-1220 ---------------------IFVRQSQIQVVED----ATSPDTPESGTAKTLRQKDIPE
Mayzeb644/1-1247 ---------------------IFVRQSQIQVVEDG-SSATSPDTPESGTAKTLKQKDIPE
Hapbur656/1-1244 ---------------------IFVRQSQIQVVEDG-SSATSPDTPESGTAKTLKQKEIPE
Orylat614/1-1271 ---------------------IFVRQSQIQVVDEG-SGSTSPETPESTLAKILKQKEMAE
Poelat626/1-1249 ---------------------IFVRQSQIQLVDDG-ADT-SPDTPEPTTGRVPKR-EILE
Poefor639/1-1273 ---------------------IFVRQSQIQLVDDG-ADT-SPETPEPTTGRVPKR-EILE
Poemex642/1-1273 ---------------------IFVRQSQIQLVDDG-ADT-SPETPEPTTGRVPKR-EILE
Punnye624/1-1239 ---------------------IFVRQSQIQVVEDG-SSATSPDTPESGIAKTLKQKDIPE
Poelat634/1-1273 ---------------------IFVRQSQIQLVDDG-ADT-SPDTPEPTTGRVPKR-EILE
Mayzeb622/1-1239 ---------------------IFVRQSQIQVVEDG-SSATSPDTPESGTAKTLKQKDIPE
Orylat611/1-1255 ---------------------IFVRQSQIQVVDEG-SGSTSPETPESTLAKILKQKEMAE
Hapbur657/1-1252 ---------------------IFVRQSQIQVVEDG-SSATSPDTPESGTAKTLKQKEIPE
Orylat612/1-1263 ---------------------IFVRQSQIQVVDEG-SGSTSPETPESTLAKILKQKEMAE
Hapbur647/1-1259 ---------------------IFVRQSQIQVVEDG-SSATSPDTPESGTAKTLKQKEIPE
Poemex630/1-1249 ---------------------IFVRQSQIQLVDDG-ADT-SPETPEPTTGRVPKR-EILE
Poefor641/1-1269 ---------------------IFVRQSQIQLVDDG-ADT-SPETPEPTTGRVPKR-EILE
Hapbur649/1-1267 ---------------------IFVRQSQIQVVEDG-SSATSPDTPESGTAKTLKQKEIPE
Poefor636/1-1249 ---------------------IFVRQSQIQLVDDG-ADT-SPETPEPTTGRVPKR-EILE
Poeret627/1-1249 ---------------------IFVRQSQIQLVDDG-ADT-SPETPEPTTGRVPKR-EILE
Hapbur652/1-1294 ---------------------IFVRQSQIQVVEDG-SSATSPDTPESGTAKTLKQKEIPE
Orylat615/1-1296 ---------------------IFVRQSQIQVVDEG-SGSTSPETPESTLAKILKQKEMAE
Orenil623/1-1238 ---------------------IFVRQSQIQVVEDG-SSATSPDTPESGTTKTLKQKDIPE
Orylat613/1-1287 ---------------------IFVRQSQIQVVDEG-SGSTSPETPESTLAKILKQKEMAE
Orenil631/1-1231 ---------------------IFVRQSQIQVVEDG-SSATSPDTPESGTTKTLKQKDIPE
Punnye632/1-1232 ---------------------IFVRQSQIQVVEDG-SSATSPDTPESGIAKTLKQKDIPE
Mayzeb629/1-1232 ---------------------IFVRQSQIQVVEDG-SSATSPDTPESGTAKTLKQKDIPE
Poemex640/1-1277 ---------------------IFVRQSQIQLVDDG-ADT-SPETPEPTTGRVPKR-EILE
Cypvar621/1-1239 ---------------------IFVRSSQIQVIDDG-SAATSPETPESTLAKILKQKEIPE
Orylat625/1-1276 ---------------------IFVRQSQIQVVDEG-SGSTSPETPESTLAKILKQKEMAE
Neobri643/1-1228 ---------------------IFVRQSQIQVVED----ATSPDTPESGTAKTLRQKDIPE
Poelat633/1-1277 ---------------------IFVRQSQIQLVDDG-ADT-SPDTPEPTTGRVPKR-EILE
Poefor637/1-1277 ---------------------IFVRQSQIQLVDDG-ADT-SPETPEPTTGRVPKR-EILE
Orylat655/1-1228 ---------------------IFVRQSQIQLVDDT-ADTTSPDTPEPSSSRVLKK-EILE
Poeret600/1-1246 ---------------------IFVRSSQIQVIDDG-SAATSPETPDASLAKTLKQKDIPE
Poeret604/1-1239 ---------------------IFVRSSQIQVIDDG-SAATSPETPDASLAKTLKQKDIPE
Poefor606/1-1230 ---------------------IFVRSSQIQVIDDG-SAATSPETPDASLAKTLKQKDIPE
Ictpun653/1-1238 ---------------------IFVRQSQIQPIEDGGSSATSPDTPESGIAKVPRK----E
Poefor605/1-1237 ---------------------IFVRSSQIQVIDDG-SAATSPETPDASLAKTLKQKDIPE
Poeret602/1-1273 ---------------------IFVRSSQIQVIDDG-SAATSPETPDASLAKTLKQKDIPE
Poeret603/1-1272 ---------------------IFVRSSQIQVIDDG-SAATSPETPDASLAKTLKQKDIPE
Poeret608/1-1272 ---------------------IFVRSSQIQVIDDG-SAATSPETPDASLAKTLKQKDIPE
Xipmac607/1-1293 ---------------------IFVRSSQIQVIDDG-SAATSPETPDASLAKTLKQKDIPE
Ictpun654/1-1224 ---------------------IFVRQSQIQPIEDGGSSATSPDTPESGIAKVPRK----E
Poeret609/1-1280 ---------------------IFVRSSQIQVIDDG-SAATSPETPDASLAKTLKQKDIPE
Poeret610/1-1281 ---------------------IFVRSSQIQVIDDG-SAATSPETPDASLAKTLKQKDIPE
Xenlae658/1-1265 ---------------------IFVRQSQIQVIEDG-ADTTSPETPEPTASKGLKK-DVME
Poemex616/1-1264 ---------------------IFVRSSQIQVIDDG-SAATSPETPDASLAKTLKQKDIPE
Poeret601/1-1266 ---------------------IFVRSSQIQVIDDG-SAATSPETPDASLAKTLKQKDIPE
Anocar618/1-1263 ---------------------IFVRQSQIQVFDDG-ADTTSPETPESSTSKVPKR-DSSE
Takrub646/1-1237 ---------------------IFVRQSQIQVVDDG-SGTTSPDIPESGLAKILKQKEIPE
Xentro661/1-1276 ---------------------IFVRQSQIQVIEDG-ADTTSPETPEPAASKGLKK-DVSE
Anocar620/1-1279 ---------------------IFVRQSQIQVFDDG-ADTTSPETPESSTSKVPKR-DSSE
Xentro663/1-1290 ---------------------IFVRQSQIQVIEDG-ADTTSPETPEPAASKGLKK-DVSE
Xentro659/1-1268 ---------------------IFVRQSQIQVIEDG-ADTTSPETPEPAASKGLKK-DVSE
Xentro662/1-1283 ---------------------IFVRQSQIQVIEDG-ADTTSPETPEPAASKGLKK-DVSE
Anocar619/1-1284 ---------------------IFVRQSQIQVFDDG-ADTTSPETPESSTSKVPKR-DSSE
Takrub638/1-1272 ---------------------IFVRQSQIQVVDDG-SGTTSPDIPESGLAKILKQKEIPE
Pytbiv664/1-1244 ---------------------IFVRQSQIQVFEDG-ADTTSPETPEASASKVPKR-DSSE
Xentro660/1-1271 ---------------------IFVRQSQIQVIEDG-ADTTSPETPEPAASKGLKK-DVSE
Anocar617/1-1271 ---------------------IFVRQSQIQVFDDG-ADTTSPETPESSTSKVPKR-DSSE
Takrub645/1-1264 ---------------------IFVRQSQIQVVDDG-SGTTSPDIPESGLAKILKQKEIPE
Takrub651/1-1264 ---------------------IFVRQSQIQVVDDG-SGTTSPDIPESGLAKILKQKEIPE
Xentro665/1-1243 ---------------------IFVRQSQIQVIEDG-ADTTSPETPEPAASKGLKK-DVSE
Galgal722/1-2012 -------------KLNQSKVLEQLHHQDEVNKSLKEKTLQQKQSCEDLQRDVDTKNELLK
Notcor688/1-2124 ---------------ASLWDALEETPIKSSQRMSSTRAAQSPCGSSQQMEQLKTLNQELR
Galgal723/1-2336 -------------KLNQSKVLEQLHHQDEVNKSLKEKTLQQKQSCEDLQRDVDTKNELLK
Galgal716/1-2333 -------------KLNQSKVLEQLHHQDEVNKSLKEKTLQQKQSCEDLQRDVDTKNELLK
Galgal721/1-2334 -------------KLNQSKVLEQLHHQDEVNKSLKEKTLQQKQSCEDLQRDVDTKNELLK
Orenil720/1-2837 ---------------TSLWDAHEETPIKPSQRMSSSRAAPSPSGSSQQMEQLKTLNQELR
Loxafr711/1-1709 -------------KFQSDSENNVKKLQDEIQKIRLAFEEQILCLQKQLEATTNEKNNLLK
Loxafr710/1-1684 -------------KFQSDSENNVKKLQDEIQKIRLAFEEQILCLQKQLEATTNEKNNLLK
Musmus718/1-2211 -------------QYISVLQTQVSLLKQRLQNGPMNVDAPKPLPPGELQAEVHGDTEKME
Musmus726/1-2238 -------------QYISVLQTQVSLLKQRLQNGPMNVDAPKPLPPGELQAEVHGDTEKME
Musmus719/1-2212 -------------QYISVLQTQVSLLKQRLQNGPMNVDAPKPLPPGELQAEVHGDTEKME
Musmus707/1-2273 -------------QYISVLQTQVSLLKQRLQNGPMNVDAPKPLPPGELQAEVHGDTEKME
Gekjap439/1-1101 ---------------------KVHRLKAVAKRLECKDLLDALEETRAGGPKE--------
Musmus702/1-2272 -------------QYISVLQTQVSLLKQRLQNGPMNVDAPKPLPPGELQAEVHGDTEKME
Musmus708/1-2244 -------------QYISVLQTQVSLLKQRLQNGPMNVDAPKPLPPGELQAEVHGDTEKME
Musmus709/1-2271 -------------QYISVLQTQVSLLKQRLQNGPMNVDAPKPLPPGELQAEVHGDTEKME
Musmus704/1-2245 -------------QYISVLQTQVSLLKQRLQNGPMNVDAPKPLPPGELQAEVHGDTEKME
Musmus724/1-2239 -------------QYISVLQTQVSLLKQRLQNGPMNVDAPKPLPPGELQAEVHGDTEKME
Musmus725/1-2240 -------------QYISVLQTQVSLLKQRLQNGPMNVDAPKPLPPGELQAEVHGDTEKME
Gekjap700/1-1408 ---------------------VQRQQESKPDGPSTAASTELESLQSQLEESQVEN-----
Musmus683/1-1297 ---------------------VLERKDGPTKLPHVLNFQRHPELLQPYDPEKN-------
Cynsem684/1-2353 SEELLNLSRQKGNEILELKCSLENKDDELIRLQDQVSSLKNSNENLQKQNEDMISTLKEA

Homsap574/1-705  ------------------------------------------------------------
Thasir589/1-704  ------------------------------------------------------------
Singra571/1-715  ------------------------------------------------------------
Salsal523/1-707  ------------------------------------------------------------
Singra573/1-714  ------------------------------------------------------------
Susscr508/1-703  ------------------------------------------------------------
Gekjap558/1-702  ------------------------------------------------------------
Larcro513/1-704  ------------------------------------------------------------
Musmus529/1-704  ------------------------------------------------------------
Bostau562/1-704  ------------------------------------------------------------
Poefor532/1-725  ------------------------------------------------------------
Poeret542/1-725  ------------------------------------------------------------
Orenil521/1-727  ------------------------------------------------------------
Poelat538/1-725  ------------------------------------------------------------
Auslim598/1-727  ------------------------------------------------------------
Notfur520/1-721  ------------------------------------------------------------
Xenlae578/1-716  ------------------------------------------------------------
Ictpun577/1-718  ------------------------------------------------------------
Hapbur517/1-723  ------------------------------------------------------------
Punnye518/1-723  ------------------------------------------------------------
Mayzeb516/1-723  ------------------------------------------------------------
Auslim594/1-679  ------------------------------------------------------------
Gekjap560/1-673  ------------------------------------------------------------
Singra330/1-693  ------------------------------------------------------------
Orylat555/1-680  ------------------------------------------------------------
Takrub535/1-689  ------------------------------------------------------------
Cynsem556/1-671  ------------------------------------------------------------
Xenlae581/1-661  ------------------------------------------------------------
Krymar350/1-670  -------------AIAT-------------------------------------------
Mayzeb549/1-672  ------------------------------------------------------------
Cynsem507/1-672  ------------------------------------------------------------
Gekjap559/1-672  ------------------------------------------------------------
Galgal583/1-701  ------------------------------------------------------------
Gekjap557/1-701  ------------------------------------------------------------
Loxafr572/1-702  ------------------------------------------------------------
Cypvar533/1-702  ------------------------------------------------------------
Anocar580/1-702  ------------------------------------------------------------
Promuc584/1-699  ------------------------------------------------------------
Musmus526/1-694  ------------------------------------------------------------
Ictpun576/1-697  ------------------------------------------------------------
Thasir590/1-701  ------------------------------------------------------------
Galgal582/1-700  ------------------------------------------------------------
Notfur522/1-701  ------------------------------------------------------------
Krymar575/1-776  ------------------------------------------------------------
Esoluc505/1-772  ------------------------------------------------------------
Sinrhi327/1-850  ------------------------------------------------------------
Krymar566/1-778  ------------------------------------------------------------
Susscr422/1-804  ------------------------------------------------------------
Krymar564/1-758  ------------------------------------------------------------
Pygnat567/1-758  ------------------------------------------------------------
Auslim596/1-758  ------------------------------------------------------------
Cluhar597/1-764  ------------------------------------------------------------
Orenil537/1-759  ------------------------------------------------------------
Stepar593/1-760  ------------------------------------------------------------
Poefor587/1-1144 ------------------------------------------------------------
Musmus40/1-1140  -----------RTASPLS------------------------------------------
Poefor142/1-1279 -----------RAPSPTP------------------------------------------
Xentro120/1-1150 -----------RATSPTS------------------------------------------
Punnye137/1-1219 -----------RAASPTP------------------------------------------
Mayzeb372/1-877  -----------STQNQTQQ-----------------------------------------
Musmus276/1-854  ------------------------------------------------------------
Thasir259/1-875  ------------------------------------------------------------
Musmus99/1-1099  -----------RTASPLS------------------------------------------
Thasir438/1-1000 ------------------------------------------------------------
Poelat588/1-1051 ------------------------------------------------------------
Poeret554/1-737  ------------------------------------------------------------
Poelat551/1-736  ------------------------------------------------------------
Orenil546/1-739  ------------------------------------------------------------
Krymar563/1-738  ------------------------------------------------------------
Auslim595/1-738  ------------------------------------------------------------
Mayzeb543/1-735  ------------------------------------------------------------
Stepar525/1-728  ------------------------------------------------------------
Pygnat534/1-733  ------------------------------------------------------------
Poefor540/1-736  ------------------------------------------------------------
Punnye550/1-735  ------------------------------------------------------------
Hapbur548/1-735  ------------------------------------------------------------
Poelat552/1-756  ------------------------------------------------------------
Mayzeb541/1-755  ------------------------------------------------------------
Xipmac565/1-757  ------------------------------------------------------------
Poefor539/1-756  ------------------------------------------------------------
Poeret553/1-757  ------------------------------------------------------------
Krymar530/1-745  ------------------------------------------------------------
Pygnat568/1-740  ------------------------------------------------------------
Neobri569/1-741  ------------------------------------------------------------
Punnye545/1-755  ------------------------------------------------------------
Krymar527/1-747  ------------------------------------------------------------
Hapbur544/1-755  ------------------------------------------------------------
Promuc480/1-536  ------------------------------------------------------------
Xenlae495/1-534  ------------------------------------------------------------
Lepocu471/1-538  ------------------------------------------------------------
Pytbiv462/1-537  ------------------------------------------------------------
Singra491/1-538  ------------------------------------------------------------
Hapbur487/1-529  ------------------------------------------------------------
Orenil499/1-529  ------------------------------------------------------------
Stepar493/1-529  ------------------------------------------------------------
Xentro482/1-534  ------------------------------------------------------------
Thasir409/1-530  ------------------------------------------------------------
Xenlae500/1-534  ------------------------------------------------------------
Sinans484/1-539  ------------------------------------------------------------
Pygnat479/1-538  ------------------------------------------------------------
Astmex478/1-539  ------------------------------------------------------------
Ictpun453/1-539  ------------------------------------------------------------
Pygnat465/1-539  ------------------------------------------------------------
Astmex474/1-538  ------------------------------------------------------------
Sinrhi475/1-538  ------------------------------------------------------------
Ictpun454/1-538  ------------------------------------------------------------
Sinans489/1-538  ------------------------------------------------------------
Danrer486/1-538  ------------------------------------------------------------
Gekjap451/1-538  ------------------------------------------------------------
Singra586/1-444  ------------------------------------------------------------
Loxafr449/1-429  ------------------------------------------------------------
Poemex509/1-475  ------------------------------------------------------------
Takrub445/1-451  ------------------------------------------------------------
Singra450/1-452  ------------------------------------------------------------
Susscr427/1-233  ------------------------------------------------------------
Thasir492/1-91   ------------------------------------------------------------
Punnye452/1-150  ------------------------------------------------------------
Funhet448/1-394  ------------------------------------------------------------
Notcor599/1-389  ------------------------------------------------------------
Funhet446/1-391  ------------------------------------------------------------
Larcro464/1-512  ------------------------------------------------------------
Stepar469/1-512  ------------------------------------------------------------
Mayzeb497/1-529  ------------------------------------------------------------
Sinrhi455/1-528  ------------------------------------------------------------
Punnye496/1-529  ------------------------------------------------------------
Poemex547/1-506  ------------------------------------------------------------
Promuc437/1-478  ------------------------------------------------------------
Sinans514/1-486  ------------------------------------------------------------
Cluhar511/1-510  ------------------------------------------------------------
Orylat472/1-509  ------------------------------------------------------------
Neobri468/1-509  ------------------------------------------------------------
Homsap570/1-598  ------------------------------------------------------------
Lepocu467/1-598  ------------------------------------------------------------
Poelat458/1-605  ------------------------------------------------------------
Orylat421/1-603  -------------GGAT-------------------------------------------
Xipmac477/1-604  ------------------------------------------------------------
Musmus592/1-595  ------------------------------------------------------------
Krymar481/1-588  ------------------------------------------------------------
Galgal579/1-593  ------------------------------------------------------------
Notcor515/1-598  ------------------------------------------------------------
Thasir591/1-597  ------------------------------------------------------------
Musmus524/1-598  ------------------------------------------------------------
Cynsem490/1-655  ------------------------------------------------------------
Orylat389/1-638  -------------GGAT-------------------------------------------
Xenlae519/1-659  ------------------------------------------------------------
Musmus536/1-657  ------------------------------------------------------------
Singra404/1-658  ------------------------------------------------------------
Cypvar470/1-612  ------------------------------------------------------------
Poemex461/1-610  ------------------------------------------------------------
Poefor460/1-610  ------------------------------------------------------------
Funhet585/1-634  ------------------------------------------------------------
Poeret459/1-613  ------------------------------------------------------------
Notfur463/1-616  ------------------------------------------------------------
Musmus498/1-547  ------------------------------------------------------------
Thasir403/1-544  -----------RATSPTS------------------------------------------
Bostau488/1-547  ------------------------------------------------------------
Homsap456/1-547  ------------------------------------------------------------
Pytbiv561/1-547  ------------------------------------------------------------
Danrer476/1-539  ------------------------------------------------------------
Sinrhi457/1-539  ------------------------------------------------------------
Singra485/1-539  ------------------------------------------------------------
Salsal502/1-541  ------------------------------------------------------------
Salsal501/1-541  ------------------------------------------------------------
Esoluc483/1-541  ------------------------------------------------------------
Lepocu473/1-562  ------------------------------------------------------------
Esoluc506/1-562  ------------------------------------------------------------
Takrub531/1-578  ------------------------------------------------------------
Auslim494/1-571  ------------------------------------------------------------
Lepocu466/1-574  ------------------------------------------------------------
Singra339/1-560  ------------------------------------------------------------
Musmus528/1-551  ------------------------------------------------------------
Susscr504/1-554  ------------------------------------------------------------
Esoluc503/1-561  ------------------------------------------------------------
Salsal510/1-561  ------------------------------------------------------------
Salsal512/1-561  ------------------------------------------------------------
Poelat254/1-2059 -----------RAPSPTP------------------------------------------
Poefor240/1-2066 -----------RAPSPTP------------------------------------------
Poelat237/1-2066 -----------RAPSPTP------------------------------------------
Punnye146/1-2034 -----------RAASPTP------------------------------------------
Poefor255/1-2059 -----------RAPSPTP------------------------------------------
Galgal72/1-1994  -----------RATSPTS------------------------------------------
Salsal160/1-2151 -----------RAGSPTP------------------------------------------
Poelat213/1-2094 -----------RAPSPTP------------------------------------------
Salsal159/1-2144 -----------RAGSPTP------------------------------------------
Poefor221/1-2087 -----------RAPSPTP------------------------------------------
Poefor222/1-2094 -----------RAPSPTP------------------------------------------
Poelat212/1-2087 -----------RAPSPTP------------------------------------------
Musmus46/1-1981  -----------RTASPLS------------------------------------------
Galgal71/1-1987  -----------RATSPTS------------------------------------------
Punnye199/1-1999 -----------RAASPTP------------------------------------------
Galgal73/1-2008  -----------RATSPTS------------------------------------------
Promuc56/1-1414  ----------------SP------------------------------------------
Pytbiv51/1-1411  -----------RATSPTS------------------------------------------
Pytbiv52/1-1397  -----------RATSPTS------------------------------------------
Pytbiv84/1-2208  -----------RATSPTS------------------------------------------
Poefor360/1-840  -------------AHAT-------------------------------------------
Poelat365/1-840  -------------AHAT-------------------------------------------
Galgal36/1-1422  -----------RATSPTS------------------------------------------
Galgal77/1-2211  -----------RATSPTS------------------------------------------
Gekjap44/1-1402  -----------RATSPTS------------------------------------------
Galgal74/1-2210  -----------RATSPTS------------------------------------------
Galgal31/1-1433  -----------RATSPTS------------------------------------------
Gekjap43/1-1400  -----------RATSPTS------------------------------------------
Galgal133/1-2074 -----------RATSPTS------------------------------------------
Anocar58/1-1400  -----------RATSPTS------------------------------------------
Galgal80/1-2189  -----------RATSPTS------------------------------------------
Anocar93/1-2197  -----------RATSPTS------------------------------------------
Gekjap45/1-1409  -----------RATSPTS------------------------------------------
Anocar92/1-2195  -----------RATSPTS------------------------------------------
Galgal78/1-2206  -----------RATSPTS------------------------------------------
Gekjap41/1-1420  -----------RATSPTS------------------------------------------
Gekjap83/1-2199  -----------RATSPTS------------------------------------------
Galgal39/1-1404  -----------RATSPTS------------------------------------------
Galgal81/1-2183  -----------RATSPTS------------------------------------------
Galgal87/1-2141  -----------RATSPTS------------------------------------------
Gekjap32/1-1446  -----------RATSPTS------------------------------------------
Gekjap33/1-1448  -----------RATSPTS------------------------------------------
Galgal132/1-2102 -----------RATSPTS------------------------------------------
Anocar42/1-1435  -----------RATSPTS------------------------------------------
Gekjap38/1-1437  -----------RATSPTS------------------------------------------
Anocar106/1-2162 -----------RATSPTS------------------------------------------
Gekjap37/1-1435  -----------RATSPTS------------------------------------------
Galgal29/1-1457  -----------RATSPTS------------------------------------------
Galgal75/1-2217  -----------RATSPTS------------------------------------------
Galgal82/1-2171  -----------RATSPTS------------------------------------------
Gekjap34/1-1453  -----------RATSPTS------------------------------------------
Galgal28/1-1450  -----------RATSPTS------------------------------------------
Gekjap35/1-1455  -----------RATSPTS------------------------------------------
Galgal30/1-1439  -----------RATSPTS------------------------------------------
Loxafr22/1-1392  -----------RATSPQS------------------------------------------
Loxafr53/1-2148  -----------RATSPQS------------------------------------------
Loxafr79/1-2072  -----------RATSPQS------------------------------------------
Homsap6/1-1394   -----------RATSPLC------------------------------------------
Musmus76/1-2126  -----------RTASPLS------------------------------------------
Bostau21/1-1394  -----------RATSSLS------------------------------------------
Bostau20/1-1392  -----------RATSSLS------------------------------------------
Homsap5/1-1392   -----------RATSPLC------------------------------------------
Musmus68/1-2136  -----------RTASPLS------------------------------------------
Musmus96/1-2087  -----------RTASPLS------------------------------------------
Bostau90/1-1325  -----------RATSSLS------------------------------------------
Musmus27/1-1324  -----------RTASPLS------------------------------------------
Homsap9/1-1355   -----------RATSPLC------------------------------------------
Musmus57/1-1331  -----------RTASPLS------------------------------------------
Musmus26/1-1315  -----------RTASPLS------------------------------------------
Musmus59/1-1313  -----------RTASPLS------------------------------------------
Musmus55/1-1324  -----------RTASPLS------------------------------------------
Musmus60/1-1320  -----------RTASPLS------------------------------------------
Musmus25/1-1391  -----------RTASPLS------------------------------------------
Homsap8/1-1390   -----------RATSPLC------------------------------------------
Musmus66/1-1285  -----------RTASPLS------------------------------------------
Musmus63/1-2152  -----------RTASPLS------------------------------------------
Musmus24/1-1389  -----------RTASPLS------------------------------------------
Musmus62/1-2167  -----------RTASPLS------------------------------------------
Musmus64/1-2156  -----------RTASPLS------------------------------------------
Musmus61/1-2163  -----------RTASPLS------------------------------------------
Homsap4/1-1429   -----------RATSPLC------------------------------------------
Musmus65/1-1278  -----------RTASPLS------------------------------------------
Bostau13/1-1429  -----------RATSSLS------------------------------------------
Homsap3/1-1427   -----------RATSPLC------------------------------------------
Musmus19/1-1428  -----------RTASPLS------------------------------------------
Bostau12/1-1427  -----------RATSSLS------------------------------------------
Homsap2/1-1440   -----------RATSPLC------------------------------------------
Musmus16/1-1446  -----------RTASPLS------------------------------------------
Bostau11/1-1440  -----------RATSSLS------------------------------------------
Homsap1/1-1438   -----------RATSPLC------------------------------------------
Musmus14/1-1437  -----------RTASPLS------------------------------------------
Musmus15/1-1439  -----------RTASPLS------------------------------------------
Bostau10/1-1438  -----------RATSSLS------------------------------------------
Musmus49/1-2193  -----------RTASPLS------------------------------------------
Musmus48/1-2200  -----------RTASPLS------------------------------------------
Musmus50/1-2195  -----------RTASPLS------------------------------------------
Homsap7/1-1401   -----------RATSPLC------------------------------------------
Musmus23/1-1400  -----------RTASPLS------------------------------------------
Musmus54/1-2191  -----------RTASPLS------------------------------------------
Bostau17/1-1405  -----------RATSSLS------------------------------------------
Musmus85/1-2080  -----------RTASPLS------------------------------------------
Musmus18/1-1426  -----------RTASPLS------------------------------------------
Musmus101/1-2076 -----------RTASPLS------------------------------------------
Musmus47/1-2202  -----------RTASPLS------------------------------------------
Susscr230/1-1684 ------------------------------------------------------------
Susscr285/1-1569 ------------------------------------------------------------
Susscr257/1-1645 ------------------------------------------------------------
Orylat676/1-1165 RDGVPA------------------------------------------------------
Lepocu116/1-2319 -----------RATSPTP------------------------------------------
Orylat412/1-981  -----------SAQNQTPQ-----------------------------------------
Cypvar362/1-969  -----------STQNQSQQ-----------------------------------------
Larcro139/1-2242 -----------RAASPTP------------------------------------------
Larcro140/1-2241 -----------RAASPTP------------------------------------------
Astmex313/1-955  ------------------------------------------------------------
Pygnat398/1-920  ------------------------------------------------------------
Pygnat318/1-948  ------------------------------------------------------------
Astmex392/1-920  ------------------------------------------------------------
Xenlae114/1-2354 -----------RSTSPTS------------------------------------------
Poeret291/1-1024 -----------SAQNQTQQ-----------------------------------------
Poemex297/1-1024 -----------SAQNQTQQ-----------------------------------------
Poelat300/1-1024 -----------SAQNQTQQ-----------------------------------------
Xipmac302/1-1024 -----------SAQNQTHQ-----------------------------------------
Poeret376/1-989  -----------SAQNQTQQ-----------------------------------------
Poefor377/1-989  -----------SAQNQTQQ-----------------------------------------
Xipmac364/1-989  -----------SAQNQTHQ-----------------------------------------
Poemex378/1-989  -----------SAQNQTQQ-----------------------------------------
Poelat379/1-989  -----------SAQNQTQQ-----------------------------------------
Poemex352/1-1006 -----------SAQNQTQQ-----------------------------------------
Poelat354/1-1006 -----------SAQNQTQQ-----------------------------------------
Esoluc248/1-2180 -----------RAGSPTP------------------------------------------
Poeret348/1-1006 -----------SAQNQTQQ-----------------------------------------
Poefor351/1-1006 -----------SAQNQTQQ-----------------------------------------
Esoluc193/1-2213 -----------RAGSPTP------------------------------------------
Poefor293/1-1024 -----------SAQNQTQQ-----------------------------------------
Esoluc192/1-2215 -----------RAGSPTP------------------------------------------
Pygnat320/1-955  ------------------------------------------------------------
Krymar416/1-958  -----------SAQNQSQQ-----------------------------------------
Hapbur386/1-998  -----------STQNQTQQ-----------------------------------------
Orenil380/1-998  -----------STQNQTQQ-----------------------------------------
Hapbur307/1-1033 -----------STQNQTQQ-----------------------------------------
Stepar310/1-1032 -----------SAQNQTQQ-----------------------------------------
Orenil303/1-1033 -----------STQNQTQQ-----------------------------------------
Mayzeb301/1-1034 -----------STQNQTQQ-----------------------------------------
Hapbur370/1-1015 -----------STQNQTQQ-----------------------------------------
Notfur367/1-1008 -----------SAPNQSQQ-----------------------------------------
Stepar383/1-1014 -----------SAQNQTQQ-----------------------------------------
Cynsem312/1-1030 -----------SVSAQTQT-----------------------------------------
Orenil356/1-1015 -----------STQNQTQQ-----------------------------------------
Notfur287/1-1026 -----------SAPNQSQQ-----------------------------------------
Xentro125/1-2335 -----------RATSPTS------------------------------------------
Takrub201/1-2251 -----------RAASPTP------------------------------------------
Takrub200/1-2251 -----------RAASPTP------------------------------------------
Stepar154/1-2237 -----------RAASPTP------------------------------------------
Takrub195/1-2245 -----------RAASPTP------------------------------------------
Stepar155/1-2239 -----------RAASPTP------------------------------------------
Xentro134/1-2287 -----------RATSPTS------------------------------------------
Xentro126/1-2326 -----------RATSPTS------------------------------------------
Xentro115/1-2322 -----------RATSPTS------------------------------------------
Ictpun225/1-2257 -----------STTAPQT------------------------------------------
Takrub202/1-2253 -----------RAASPTP------------------------------------------
Xentro136/1-2285 -----------RATSPTS------------------------------------------
Cluhar252/1-2279 -----------RASSPTP------------------------------------------
Esoluc247/1-2181 -----------RAGSPTP------------------------------------------
Takrub242/1-2195 -----------RAASPTP------------------------------------------
Esoluc229/1-2188 -----------RAGSPTP------------------------------------------
Notfur361/1-991  -----------SAPNQSQQ-----------------------------------------
Stepar387/1-997  -----------SAQNQTQQ-----------------------------------------
Neobri341/1-983  -----------STQNQTQQ-----------------------------------------
Esoluc194/1-2216 -----------RAGSPTP------------------------------------------
Takrub197/1-2230 -----------RAASPTP------------------------------------------
Ictpun250/1-2222 -----------STTAPQT------------------------------------------
Esoluc190/1-2209 -----------RAGSPTP------------------------------------------
Stepar206/1-2204 -----------RAASPTP------------------------------------------
Esoluc191/1-2214 -----------RAGSPTP------------------------------------------
Xentro110/1-2361 -----------RATSPTS------------------------------------------
Ictpun108/1-1410 -----------STTAPQT------------------------------------------
Xentro69/1-1406  -----------RATSPTS------------------------------------------
Stepar94/1-1421  -----------RAASPTP------------------------------------------
Esoluc100/1-1405 -----------RAGSPTP------------------------------------------
Xentro67/1-1441  -----------RATSPTS------------------------------------------
Mayzeb91/1-1412  -----------RAASPTP------------------------------------------
Krymar103/1-1417 -----------RAASPTP------------------------------------------
Orenil211/1-2204 -----------RAASPTP------------------------------------------
Hapbur147/1-2220 -----------RAASPTP------------------------------------------
Cynsem185/1-2223 -----------RAESPAL------------------------------------------
Mayzeb151/1-2220 -----------RAASPTP------------------------------------------
Orenil95/1-1421  -----------RAASPTP------------------------------------------
Neobri143/1-2220 -----------RAASPTP------------------------------------------
Pygnat107/1-1425 -----------STSAPTP------------------------------------------
Mayzeb204/1-2192 -----------RAASPTP------------------------------------------
Neobri198/1-2192 -----------RAASPTP------------------------------------------
Takrub393/1-983  -----------SVQNQAQQ-----------------------------------------
Xenlae70/1-1405  -----------RATSPTS------------------------------------------
Xenlae113/1-2362 -----------RATSPTS------------------------------------------
Neobri88/1-1412  -----------RAASPTP------------------------------------------
Krymar241/1-2199 -----------RAASPTP------------------------------------------
Hapbur203/1-2192 -----------RAASPTP------------------------------------------
Hapbur89/1-1412  -----------RAASPTP------------------------------------------
Xenlae129/1-2327 -----------RATSPTS------------------------------------------
Xenlae135/1-2279 -----------RATSPTS------------------------------------------
Xenlae111/1-2353 -----------RATSPTS------------------------------------------
Pygnat216/1-2269 -----------STSAPTP------------------------------------------
Pygnat251/1-2251 -----------STSAPTP------------------------------------------
Pygnat215/1-2286 -----------STSAPTP------------------------------------------
Xenlae118/1-2323 -----------RATSPTS------------------------------------------
Xenlae130/1-2318 -----------RATSPTS------------------------------------------
Pygnat217/1-2283 -----------STSAPTP------------------------------------------
Pygnat219/1-2285 -----------STSAPTP------------------------------------------
Pygnat218/1-2284 -----------STSAPTP------------------------------------------
Krymar186/1-2227 -----------RAASPTP------------------------------------------
Mayzeb150/1-2227 -----------RAASPTP------------------------------------------
Neobri144/1-2227 -----------RAASPTP------------------------------------------
Hapbur148/1-2225 -----------RAASPTP------------------------------------------
Mayzeb152/1-2225 -----------RAASPTP------------------------------------------
Neobri145/1-2225 -----------RAASPTP------------------------------------------
Krymar188/1-2234 -----------RAASPTP------------------------------------------
Orenil158/1-2239 -----------RAASPTP------------------------------------------
Orenil157/1-2237 -----------RAASPTP------------------------------------------
Hapbur149/1-2227 -----------RAASPTP------------------------------------------
Orenil156/1-2232 -----------RAASPTP------------------------------------------
Krymar187/1-2232 -----------RAASPTP------------------------------------------
Sinrhi328/1-1021 -----------LQG----------------------------------------------
Danrer314/1-1023 -----------LQG----------------------------------------------
Singra296/1-1023 -----------LQG----------------------------------------------
Salsal346/1-1013 -----------TAQNLT-L-----------------------------------------
Salsal162/1-2312 -----------RAGSPTP------------------------------------------
Cluhar385/1-1013 -----------TVQNLQSL-----------------------------------------
Salsal315/1-1030 -----------TAQNLT-L-----------------------------------------
Salsal165/1-2321 -----------RAGSPTP------------------------------------------
Salsal161/1-2319 -----------RAGSPTP------------------------------------------
Sinrhi325/1-1024 -----------LQG----------------------------------------------
Sinans426/1-1092 -----------LQG----------------------------------------------
Salsal163/1-2314 -----------RAGSPTP------------------------------------------
Salsal280/1-1062 -----------TAQNLT-L-----------------------------------------
Salsal232/1-2279 -----------RAGSPTP------------------------------------------
Ictpun338/1-951  ------------------------------------------------------------
Ictpun406/1-916  ------------------------------------------------------------
Ictpun343/1-942  ------------------------------------------------------------
Salsal231/1-2286 -----------RAGSPTP------------------------------------------
Salsal153/1-2299 -----------RAGSPTP------------------------------------------
Sinrhi355/1-1007 -----------LQG----------------------------------------------
Sinrhi359/1-1004 -----------LQG----------------------------------------------
Danrer340/1-1006 -----------LQG----------------------------------------------
Auslim182/1-2112 -----------RAASPTP------------------------------------------
Salsal86/1-1426  -----------RAGSPTP------------------------------------------
Salsal278/1-1045 -----------TAQNLT-L-----------------------------------------
Sinrhi279/1-1042 -----------LQG----------------------------------------------
Danrer277/1-1041 -----------LQG----------------------------------------------
Sinans282/1-1042 -----------LQG----------------------------------------------
Sinrhi281/1-1039 -----------LQG----------------------------------------------
Salsal245/1-2219 -----------RAGSPTP------------------------------------------
Salsal305/1-1073 -----------TAQNLT-L-----------------------------------------
Lepocu263/1-1042 -----------AASLPG-------------------------------------------
Salsal207/1-2312 -----------RAGSPTP------------------------------------------
Salsal253/1-2282 -----------RAGSPTP------------------------------------------
Esoluc283/1-1053 -----------TAQNLT-L-----------------------------------------
Notcor205/1-2065 -----------RASSPTP------------------------------------------
Salsal249/1-2215 -----------RAGSPTP------------------------------------------
Sinans405/1-909  ------------------------------------------------------------
Pygnat317/1-1006 -----------ATQNSQTQ-----------------------------------------
Sinans394/1-910  ------------------------------------------------------------
Sinrhi390/1-910  ------------------------------------------------------------
Salsal98/1-1425  -----------RAGSPTP------------------------------------------
Salsal299/1-1070 -----------TAQNLT-L-----------------------------------------
Salsal292/1-1053 -----------TAQNLT-L-----------------------------------------
Sinans316/1-945  ------------------------------------------------------------
Salsal210/1-2317 -----------RAGSPTP------------------------------------------
Sinans334/1-944  ------------------------------------------------------------
Salsal342/1-1038 -----------TAQNLT-L-----------------------------------------
Sinrhi309/1-945  ------------------------------------------------------------
Salsal189/1-2276 -----------RAGSPTP------------------------------------------
Auslim420/1-967  -----------STQNQSQQ-----------------------------------------
Pygnat308/1-1023 -----------ATQNSQTQ-----------------------------------------
Pygnat274/1-1041 -----------ATQNSQTQ-----------------------------------------
Salsal97/1-1422  -----------RAGSPTP------------------------------------------
Salsal357/1-1021 -----------TAQNLT-L-----------------------------------------
Salsal209/1-2315 -----------RAGSPTP------------------------------------------
[truncated: 4,422,395 more chars]
